# Supplementary material for: ENGINES: exploring single nucleotide variation in entire human genomes
Source: BMC Bioinformatics. 2011 Apr 19;12:105. doi: 10.1186/1471-2105-12-105 (PMC3107182; doi:10.1186/1471-2105-12-105)
Supplement: Additional file 2 — Table S1 - Top FST values. List of SNVs showing the top FST values (above 0.9) for the four main continental group and their pairwise combinations (AFR = Africa; EAS = East Asia; EUR = Europe, and AME = America). Genes and rs-numbers are provided when available. [file 1471-2105-12-105-S2.XLS]

## Sheet: AFR_AME_EAS_EUR
Table S1. Top FST values (>0.9) for the population groups AFR-AME-EAS-EUR
CHR	SNP	rs-number	Position	Loci	FST	In
chr01	1_144317045		144317045	BX248398.1	1	0.562335
chr01	1_144584761		144584761		1	0.562335
chr01	1_147774627		147774627		1	0.562335
chr01	1_144583685		144583685		1	0.562335
chr01	1_147774577		147774577		1	0.562335
chr02	2_110545442		110545442		1	0.562335
chr02	2_111039983		111039983		1	0.562335
chr08	8_12217504		12217504		1	0.562335
chr09	9_41429624		41429624	RP11-144A16.1	1	0.562335
chr09	9_47262817		47262817	AL953854.2	1	0.562335
chr09	9_47316216		47316216		1	0.562335
chr09	9_42346377		42346377		1	0.562335
chr09	9_43194408		43194408		1	0.562335
chr09	9_45686497		45686497		1	0.562335
chr11	11_48916445		48916445		1	0.562335
chr11	11_48915943		48915943		1	0.562335
chr12	12_8132760	rs78858760	8132760		1	0.562335
chr12	12_133635970	rs114536909	133635970	ZNF84	1	0.562335
chr12	12_133557766	rs114617857	133557766		1	0.562335
chr12	12_133591013	rs114982852	133591013		1	0.562335
chr12	12_133611282	rs115241254	133611282		1	0.562335
chr12	12_133659288	rs115672941	133659288	ZNF140	1	0.562335
chr12	12_133613136	rs115855959	133613136	ZNF84	1	0.562335
chr12	12_133554420	rs116552886	133554420		1	0.562335
chr12	12_133540381	rs116610993	133540381		1	0.562335
chr12	12_133606165	rs117358779	133606165		1	0.562335
chr12	12_133603401		133603401		1	0.562335
chr14	14_20128345		20128345		1	0.562335
chr17	17_77496098		77496098		1	0.562335
chr17	17_19080012		19080012		1	0.562335
chr20	20_45523308	rs13043776	45523308	EYA2	1	0.562335
chr21	21_30299777	rs1473774	30299777		1	0.562335
chr22	22_20655228		20655228	AC011718.3	1	0.562335
chr22	22_20654681		20654681	AC011718.3	1	0.562335
chr22	22_42532959		42532959	RP4-669P10.1,RP4-669P10.3	1	0.562335
chr22	22_20474237		20474237	XXbac-B33L19.5	1	0.562335
chr08	8_86750786		86750786		0.996674	0.558052
chr11	11_89657837		89657837	AP004607.2	0.996674	0.558052
chr12	12_133639351	rs114150745	133639351	ZNF84	0.996674	0.558052
chr12	12_133641753	rs114288697	133641753		0.996674	0.558052
chr12	12_133561084	rs114581480	133561084	ZNF26	0.996674	0.558052
chr12	12_133594702	rs114874309	133594702		0.996674	0.558052
chr12	12_133612989	rs114979327	133612989	ZNF84	0.996674	0.558052
chr12	12_133601770	rs115522401	133601770		0.996674	0.558052
chr12	12_133560208	rs116322744	133560208		0.996674	0.558052
chr12	12_133599468	rs116646236	133599468		0.996674	0.558052
chr12	12_133518203	rs116261711	133518203	ZNF605	0.99662	0.68804
chr01	1_149828142		149828142	HIST2H4B	0.996556	0.558052
chr01	1_147753760		147753760		0.996556	0.558052
chr01	1_147753932		147753932		0.996556	0.558052
chr08	8_86732225		86732225		0.996556	0.558052
chr08	8_86744924		86744924		0.996556	0.558052
chr09	9_43193196		43193196		0.996556	0.558052
chr10	10_48299354		48299354		0.996556	0.558052
chr12	12_133640000	rs116158512	133640000	ZNF84	0.996556	0.558052
chr01	1_161121092	rs61801079	161121092		0.995988	0.558052
chr01	1_180184097	rs61809103	180184097		0.995885	0.556404
chr08	8_7661771		7661771		0.995885	0.556404
chr14	14_57455335	rs12886090	57455335		0.995885	0.556404
chr09	9_66401642		66401642		0.995869	0.559277
chr11	11_48907589		48907589		0.995869	0.559277
chr01	1_236878639	rs1773445	236878639	ACTN2	0.995779	0.559277
chr02	2_91615860		91615860		0.995779	0.559277
chr09	9_43319070		43319070	RP11-186G6.1	0.995779	0.559277
chr09	9_67049750		67049750		0.995755	0.558052
chr01	1_140755		140755		0.993689	0.554808
chr01	1_148200437		148200437		0.993689	0.554808
chr02	2_90269764		90269764		0.993689	0.554808
chr12	12_133559189		133559189		0.993689	0.554808
chr01	1_25653527		25653527	RHD	0.993352	0.554808
chr02	2_110843560	rs116405581	110843560	MALL	0.993352	0.554808
chr07	7_6796300		6796300	RSPH10B2	0.993352	0.554808
chr12	12_133656293	rs114273538	133656293	ZNF140	0.993352	0.554808
chr12	12_133638829	rs114670022	133638829	ZNF84	0.993352	0.554808
chr12	12_133599327	rs115590184	133599327		0.993352	0.554808
chr12	12_133664806	rs116070265	133664806	ZNF140	0.993352	0.554808
chr12	12_133613167	rs116265771	133613167	ZNF84	0.993352	0.554808
chr12	12_133643981	rs116345485	133643981		0.993352	0.554808
chr12	12_133640918	rs116720666	133640918		0.993352	0.554808
chr16	16_32732818		32732818		0.993352	0.554808
chr01	1_147519884		147519884		0.993272	0.686626
chr09	9_41301990		41301990		0.993272	0.686626
chr11	11_25448742		25448742		0.993272	0.686626
chr01	1_158926702	rs1102010	158926702	PYHIN1	0.993257	0.684435
chr09	9_47238767		47238767		0.993234	0.553766
chr12	12_133637760	rs116774602	133637760	ZNF84	0.993234	0.553766
chr14	14_19507295		19507295		0.993234	0.553766
chr22	22_42532267		42532267	RP4-669P10.1	0.992232	0.554808
chr15	15_30660623		30660623	CHRFAM7A	0.991972	0.535282
chr12	12_131826126	rs7309770	131826126		0.991872	0.554992
chr01	1_24283716	rs9650969	24283716		0.991755	0.551512
chr01	1_155604721		155604721	AL353807.1	0.991755	0.551512
chr01	1_144553381		144553381		0.991755	0.551512
chr19	19_48432144		48432144		0.991755	0.551512
chr15	15_23671477	rs7173842	23671477		0.991665	0.553348
chr09	9_67248647		67248647		0.99164	0.552124
chr12	12_9695777	rs2536881	9695777		0.991574	0.556912
chr12	12_131826071	rs7139138	131826071		0.991574	0.556912
chr22	22_16187139		16187139	AP000525.3,AP000525.4	0.990746	0.683973
chr22	22_21739341		21739341	TOP3B,RIMBP3B	0.990428	0.680299
chr01	1_13338411		13338411		0.99037	0.550518
chr01	1_108794156		108794156		0.99037	0.550518
chr22	22_21789885		21789885	HIC2,TOP3B	0.99037	0.550518
chr07	7_57043716		57043716		0.990288	0.524152
chr12	12_133531127	rs11147178	133531127	ZNF605	0.990252	0.551955
chr12	12_133532132	rs115750592	133532132	ZNF605	0.990252	0.551955
chr09	9_39218574		39218574	CNTNAP3	0.990213	0.680299
chr09	9_46307517		46307517		0.99011	0.680369
chr01	1_13335347		13335347		0.990033	0.551955
chr12	12_133639605	rs115163671	133639605	ZNF84	0.990033	0.551955
chr12	12_133634450	rs115172135	133634450	ZNF84	0.990033	0.551955
chr12	12_133581261	rs115530028	133581261	ZNF26	0.990033	0.551955
chr12	12_133563254	rs115858642	133563254	ZNF26	0.990033	0.551955
chr01	1_142923432		142923432		0.989915	0.550518
chr01	1_149570758		149570758		0.989915	0.550518
chr01	1_12952966		12952966	RP11-450I1.1,PRAMEF10	0.989892	0.681522
chr09	9_41114631		41114631		0.988436	0.554808
chr09	9_69042508		69042508		0.987742	0.530979
chr08	8_7447103		7447103	AC134684.4	0.987703	0.549066
chr09	9_46195488		46195488		0.987609	0.547011
chr16	16_16814593		16814593		0.98751	0.547234
chr18	18_60248311		60248311		0.987376	0.681491
chr01	1_13133307		13133307		0.987271	0.549357
chr12	12_133596367	rs116465381	133596367		0.987271	0.549357
chr15	15_55224424	rs115334805	55224424		0.98719	0.636865
chr01	1_108840176		108840176	RP11-483I13.2,RP11-483I13.3	0.98717	0.675185
chr03	3_75704589	rs114693467	75704589		0.987077	0.677458
chr08	8_11938339	rs77978087	11938339		0.987077	0.677458
chr22	22_21506392		21506392	TOP3B	0.987077	0.677458
chr07	7_101316375		101316375		0.987066	0.676696
chr01	1_13337037		13337037		0.987055	0.547268
chr09	9_47223156		47223156		0.987055	0.547268
chr15	15_28649479		28649479		0.987055	0.547268
chr16	16_15331525		15331525		0.987054	0.677995
chr22	22_21875215		21875215	TOP3B	0.987054	0.677995
chr10	10_48195666		48195666	BMS1P6	0.986937	0.547663
chr12	12_133558006	rs114130820	133558006		0.986937	0.547663
chr12	12_133578063	rs115295306	133578063	ZNF26	0.986937	0.547663
chr16	16_28459851		28459851		0.986937	0.547663
chr08	8_20609		20609		0.98685	0.676696
chr08	8_21660686	rs7005880	21660686		0.986819	0.550199
chr09	9_45134562		45134562		0.986819	0.550199
chr10	10_51657377		51657377	RP11-481A12.2	0.986819	0.550199
chr12	12_133537645	rs114775199	133537645		0.986819	0.550199
chr16	16_20510450		20510450		0.986819	0.550199
chr16	16_32736193		32736193		0.986819	0.550199
chr22	22_21652997		21652997	TOP3B	0.986819	0.550199
chr16	16_32677282		32677282		0.986734	0.675259
chr01	1_145973873		145973873		0.986629	0.676416
chr17	17_43318778	rs7218169	43318778	FMNL1	0.986629	0.676416
chr13	13_20802835		20802835	GJB6	0.98489	0.533617
chr09	9_42564322		42564322		0.984377	0.63283
chr22	22_16256955		16256955	POTEH	0.984333	0.543996
chr22	22_42520111		42520111	RP4-669P10.1	0.984244	0.674707
chr13	13_25973681	rs9319218	25973681	ATP8A2	0.984234	0.527715
chr01	1_144573755	rs3882064	144573755		0.984137	0.542765
chr09	9_76703284	rs12552968	76703284		0.984137	0.542765
chr12	12_133637875	rs114872582	133637875	ZNF84	0.984137	0.542765
chr09	9_39576222		39576222		0.984029	0.671111
chr16	16_33731279		33731279	AC140658.4	0.983996	0.67639
chr08	8_75364246	rs10957719	75364246		0.983989	0.543996
chr09	9_65913852		65913852		0.983989	0.543996
chr09	9_47266974		47266974		0.983962	0.547732
chr15	15_82980980		82980980	AC126339.5	0.983962	0.547732
chr16	16_20535020		20535020		0.983962	0.547732
chr17	17_18335269		18335269	AL353997.11	0.983962	0.547732
chr12	12_133600515	rs114129854	133600515		0.983959	0.546947
chr09	9_46214645		46214645		0.983928	0.545822
chr01	1_248817871		248817871		0.983918	0.548891
chr16	16_28456648		28456648		0.983918	0.548891
chr01	1_120852724		120852724	FAM72B	0.983866	0.549376
chr22	22_16407962		16407962	LA16c-60G3.1	0.983866	0.549376
chr12	12_133558132	rs115779114	133558132		0.983841	0.545061
chr01	1_149840477		149840477		0.983838	0.546033
chr05	5_20758805		20758805		0.9838	0.549376
chr16	16_9380053	rs6498564	9380053		0.983715	0.635377
chr14	14_20073562		20073562		0.983701	0.673786
chr09	9_46382074		46382074		0.983691	0.674393
chr01	1_17066406		17066406		0.983625	0.54441
chr09	9_42892461		42892461		0.983507	0.545905
chr17	17_58107377		58107377		0.983507	0.545905
chr12	12_131826124	rs7138242	131826124		0.983329	0.546096
chr08	8_145212734		145212734	HEATR7A	0.98129	0.669701
chr07	7_101301415		101301415		0.981192	0.635267
chr09	9_66974565		66974565		0.980987	0.541805
chr17	17_18337053		18337053		0.980987	0.541805
chr07	7_153310489	rs28673190	153310489		0.980879	0.670049
chr01	1_17067246		17067246		0.980666	0.667511
chr01	1_47537813		47537813	CYP4Z1	0.980653	0.543435
chr01	1_13337638		13337638		0.980653	0.543435
chr01	1_16989716		16989716		0.980653	0.543435
chr16	16_15343712		15343712		0.980653	0.543435
chr14	14_106332579	rs2857383	106332579		0.980633	0.548582
chr03	3_75715784	rs115981718	75715784		0.980535	0.545426
chr16	16_20510329		20510329		0.980535	0.545426
chr15	15_23259512		23259512	GOLGA9P	0.980535	0.543437
chr12	12_133574209	rs114366580	133574209	ZNF26	0.980336	0.547732
chr09	9_38900229		38900229		0.980316	0.541548
chr01	1_13033237		13033237	PRAMEF6,RP11-450I1.1	0.980199	0.54265
chr01	1_13321737		13321737		0.980199	0.54265
chr01	1_17067380		17067380		0.980199	0.54265
chr02	2_91656083		91656083		0.980199	0.54265
chr09	9_47251296		47251296	AL953854.2	0.980199	0.54265
chr17	17_44496752		44496752		0.980111	0.541815
chr01	1_145313545		145313545	AL592307.1	0.979961	0.538707
chr08	8_12458342		12458342	AC130352.2	0.979961	0.538707
chr10	10_47156032		47156032		0.979961	0.538707
chr01	1_13338900		13338900		0.979923	0.539885
chr09	9_39379278		39379278		0.979915	0.539715
chr01	1_13398526		13398526		0.979891	0.538494
chr09	9_46163754		46163754		0.979843	0.54652
chr02	2_131283022		131283022	AC013269.1,CFC1B	0.979803	0.541106
chr14	14_50287728	rs58767272	50287728	SDCCAG1	0.979704	0.544279
chr12	12_55182883	rs10431544	55182883		0.979632	0.543455
chr20	20_25769647		25769647	FAM182B	0.979632	0.543455
chr16	16_81119499		81119499	GCSH	0.979115	0.541815
chr01	1_13386983		13386983	PRAMEF8	0.978067	0.668587
chr15	15_82985392		82985392		0.977685	0.543252
chr19	19_48408781		48408781		0.977685	0.543252
chr01	1_108781440		108781440	NBPF4	0.97762	0.666461
chr01	1_12973551		12973551	RP11-450I1.1	0.97762	0.666461
chr01	1_13355791		13355791		0.97762	0.666461
chr15	15_30754495		30754495		0.977564	0.538941
chr01	1_13365987		13365987	PRAMEF5	0.977525	0.627709
chr09	9_46934466		46934466		0.977514	0.667142
chr08	8_86735129		86735129		0.977377	0.521368
chr22	22_16157498		16157498	AP000525.2,AP000525.3	0.977362	0.668933
chr01	1_148201800		148201800	RP11-289I10.1	0.977348	0.540177
chr22	22_21473623		21473623	TOP3B,AP000550.1,AP000550.2,KB-1592A4.1	0.977289	0.665122
chr01	1_248652574		248652574	OR2T5	0.97723	0.541126
chr01	1_16994048		16994048		0.97723	0.541126
chr16	16_20592981		20592981		0.97723	0.541126
chr01	1_13033246		13033246	PRAMEF6,RP11-450I1.1	0.97707	0.666373
chr01	1_13007337		13007337	PRAMEF6,RP11-450I1.1	0.977045	0.538557
chr22	22_21475427		21475427	TOP3B,AP000550.1,AP000550.2,KB-1592A4.1	0.976893	0.539786
chr07	7_57030862		57030862		0.97668	0.543879
chr15	15_22722766	rs10796870	22722766		0.97657	0.546771
chr22	22_18688001		18688001	AC008079.1	0.976563	0.543917
chr01	1_147541711		147541711		0.976453	0.550199
chr11	11_27246623	rs10835133	27246623		0.976259	0.538089
chr16	16_1423813		1423813		0.976259	0.538089
chr07	7_62881265		62881265	RP11-340I6.6	0.976165	0.536087
chr12	12_133584644	rs115790878	133584644	ZNF26	0.976165	0.545426
chr01	1_108992040	rs77219475	108992040	NBPF6	0.976141	0.538573
chr15	15_28819924		28819924		0.976034	0.536445
chr16	16_81317871	rs28635986	81317871	BCMO1	0.975962	0.51838
chr09	9_40698963		40698963		0.975768	0.5348
chr21	21_19718033	rs71324231	19718033	TMPRSS15	0.975768	0.5348
chr01	1_145910412		145910412	GPR89C	0.975709	0.537357
chr09	9_38932888	rs62567599	38932888		0.975709	0.537357
chr09	9_41423342		41423342	RP11-144A16.1	0.975687	0.538748
chr18	18_35315727	rs11662983	35315727		0.975687	0.538748
chr01	1_248660211		248660211		0.975676	0.540601
chr01	1_13036447		13036447	PRAMEF6,RP11-450I1.1,PRAMEF22	0.975654	0.536445
chr07	7_101324688		101324688		0.97545	0.565428
chr14	14_106085552	rs59473004	106085552		0.975301	0.520493
chr09	9_38934140		38934140		0.975277	0.518569
chr12	12_9678809	rs10771839	9678809		0.974663	0.663158
chr01	1_149535593		149535593		0.974382	0.538949
chr01	1_13334199		13334199		0.974382	0.538949
chr16	16_20458254		20458254		0.974382	0.538949
chr03	3_75720611		75720611	AC108724.2	0.974369	0.662381
chr01	1_108830896		108830896	RP11-483I13.2,RP11-483I13.3	0.974264	0.541191
chr22	22_21651725		21651725	TOP3B	0.974263	0.663085
chr16	16_16813677		16813677		0.974147	0.665076
chr16	16_18459429		18459429	AC126755.3	0.974144	0.537177
chr07	7_65026342		65026342		0.973928	0.537864
chr22	22_21742318		21742318	TOP3B,RIMBP3B	0.973928	0.537864
chr20	20_26049808		26049808	C20orf91	0.973927	0.661524
chr22	22_21475509		21475509	TOP3B,AP000550.1,AP000550.2,KB-1592A4.1	0.972969	0.535495
chr01	1_16375064	rs1889790	16375064	CLCNKB	0.972757	0.542469
chr19	19_15785256		15785256	CYP4F12	0.972484	0.516907
chr16	16_8744086	rs1641083	8744086		0.972425	0.54265
chr12	12_9695776	rs2536882	9695776		0.972287	0.544279
chr16	16_20196775	rs11074437	20196775		0.972182	0.51838
chr01	1_109001372		109001372	NBPF6	0.971896	0.662925
chr08	8_12347748		12347748	AC068587.3	0.971817	0.513386
chr09	9_46215092		46215092		0.971782	0.54785
chr14	14_50287735	rs59511312	50287735	SDCCAG1	0.971704	0.534472
chr09	9_47226462		47226462		0.971503	0.660136
chr07	7_62860979		62860979	RP11-340I6.6	0.971419	0.539227
chr16	16_18501158		18501158		0.971419	0.539227
chr22	22_16083573		16083573		0.971298	0.534698
chr17	17_71401652	rs58510364	71401652	SDK2	0.97129	0.623797
chr01	1_248708837		248708837		0.971119	0.658694
chr02	2_110846547	rs114787832	110846547	MALL	0.971015	0.552786
chr02	2_110846787	rs116487414	110846787	MALL	0.971015	0.552786
chr06	6_31970460		31970460	XXbac-BPG116M5.11,TNXA	0.971015	0.552786
chr06	6_122301906		122301906		0.971015	0.552786
chr07	7_74819317		74819317	GATSL1	0.971015	0.552786
chr08	8_7566097		7566097		0.971015	0.552786
chr09	9_42850582		42850582	AC129778.2	0.971015	0.552786
chr10	10_48298912		48298912		0.971015	0.552786
chr11	11_48916998		48916998		0.971015	0.552786
chr11	11_48907087		48907087		0.971015	0.552786
chr12	12_133613790	rs114224975	133613790	ZNF84	0.971015	0.552786
chr12	12_133620444		133620444	ZNF84	0.971015	0.552786
chr12	12_133602967		133602967		0.971015	0.552786
chr12	12_133542549	rs115272239	133542549		0.971007	0.658785
chr15	15_28654100		28654100		0.970844	0.534757
chr22	22_28217846	rs115171602	28217846		0.970729	0.663735
chr09	9_45380830		45380830		0.970629	0.534995
chr09	9_46136560		46136560		0.970629	0.534995
chr07	7_101315542		101315542		0.970258	0.55241
chr01	1_144285057		144285057	BX248398.1	0.96939	0.546947
chr02	2_131236384		131236384	POTEI	0.969373	0.535892
chr09	9_65587019		65587019	RP11-203I2.1	0.969032	0.534534
chr15	15_34674006		34674006	GOLGA8A	0.969032	0.534534
chr02	2_111074408		111074408		0.968713	0.53924
chr16	16_16800507		16800507		0.968647	0.657799
chr17	17_50734797		50734797		0.968642	0.661527
chr18	18_53557892		53557892		0.968596	0.615927
chr09	9_46667868		46667868		0.968592	0.536555
chr01	1_13356706		13356706		0.968534	0.659331
chr02	2_110778759		110778759		0.968532	0.66023
chr09	9_46395603		46395603		0.968524	0.664497
chr01	1_144302714		144302714	BX248398.1	0.968518	0.543954
chr09	9_65866612		65866612		0.968518	0.543954
chr16	16_32795054		32795054		0.968413	0.655261
chr01	1_149532492		149532492		0.968402	0.542912
chr09	9_32714242		32714242		0.9684	0.533335
chr16	16_32706726		32706726		0.968399	0.54413
chr01	1_17095436		17095436		0.968364	0.656306
chr22	22_21467242		21467242	TOP3B,AP000550.1,AP000550.2	0.968339	0.528556
chr20	20_26047634		26047634	C20orf91	0.968201	0.656499
chr07	7_62801763		62801763	RP5-905H7.10	0.968123	0.534918
chr01	1_13332018		13332018		0.968089	0.656967
chr01	1_24282638	rs6685157	24282638		0.968029	0.527341
chr09	9_40538699		40538699	RP11-292B8.2	0.968029	0.527341
chr01	1_104227790		104227790		0.968006	0.537349
chr02	2_98104646		98104646		0.968006	0.537349
chr15	15_82979386		82979386	AC126339.5	0.968006	0.537349
chr15	15_82972533		82972533	AC126339.5	0.968006	0.537349
chr01	1_13003254		13003254	PRAMEF6,RP11-450I1.1	0.968003	0.529846
chr07	7_26356		26356	AC093627.8	0.968003	0.529846
chr16	16_72729125	rs61239874	72729125		0.968003	0.529846
chr01	1_148200660		148200660		0.968002	0.532274
chr09	9_42740308		42740308		0.968002	0.532274
chr16	16_20592278		20592278		0.968002	0.532274
chr16	16_20461247		20461247		0.968002	0.532274
chr04	4_64112090		64112090		0.967921	0.536444
chr01	1_143689778		143689778	BX284650.1,BX284650.6	0.967919	0.659671
chr07	7_62859164		62859164	RP11-340I6.6,RP11-340I6.9	0.967885	0.53238
chr14	14_35016107		35016107		0.967885	0.53238
chr01	1_148752962		148752962	NBPF16,NBPF15	0.967853	0.530753
chr17	17_20274137	rs2694262	20274137		0.967853	0.530753
chr16	16_28409696		28409696	EIF3CL	0.967787	0.532812
chr12	12_9016919	rs10219653	9016919		0.967712	0.539398
chr14	14_35025368		35025368		0.967669	0.533617
chr10	10_51907413		51907413		0.967643	0.655883
chr01	1_81942962	rs10874246	81942962		0.96734	0.5294
chr05	5_70498748		70498748	AC145138.1	0.967337	0.527973
chr08	8_11896335	rs6601662	11896335		0.967256	0.54785
chr08	8_21637075	rs34570283	21637075	GFRA2	0.967256	0.54785
chr12	12_133579357	rs115200060	133579357	ZNF26	0.967256	0.54785
chr12	12_133566659	rs116577540	133566659	ZNF26	0.967256	0.54785
chr01	1_13369609		13369609		0.967025	0.547508
chr03	3_195680476		195680476		0.967025	0.547508
chr09	9_42549116	rs78989296	42549116		0.967025	0.547508
chr09	9_46326966		46326966		0.967025	0.547508
chr09	9_45926201		45926201		0.967025	0.547508
chr12	12_133581827		133581827	ZNF26	0.967025	0.547508
chr15	15_20707715		20707715	AC026495.1,HERC2P3	0.967025	0.547508
chr18	18_14802871		14802871	AP006565.1	0.967025	0.547508
chr02	2_194691322	rs13010449	194691322		0.966802	0.535933
chr09	9_40356454		40356454		0.965984	0.489214
chr15	15_72936588		72936588		0.965585	0.537452
chr18	18_44556867		44556867	KATNAL2	0.9654	0.653712
chr20	20_26051638		26051638	C20orf91	0.965286	0.654206
chr07	7_158128049	rs62480950	158128049	PTPRN2	0.965192	0.47685
chr07	7_74839167		74839167	GATSL1	0.965192	0.47685
chr12	12_133600956	rs115222563	133600956		0.965192	0.47685
chr09	9_42748023		42748023		0.965173	0.478074
chr21	21_44702792	rs7279823	44702792		0.965173	0.478074
chr07	7_62884216		62884216		0.965166	0.53614
chr16	16_20542447		20542447		0.965166	0.53614
chr01	1_149600174		149600174	RP11-277L2.1	0.965137	0.539227
chr01	1_13328194		13328194		0.965135	0.540235
chr01	1_121441329		121441329		0.965135	0.540235
chr07	7_143530735		143530735	RP11-61L23.1	0.9651	0.53168
chr02	2_194690323	rs13402176	194690323		0.96506	0.606066
chr01	1_108773131		108773131	NBPF4	0.965051	0.651668
chr01	1_143974632		143974632	SRGAP2P2	0.965051	0.651668
chr03	3_75680920	rs115169851	75680920		0.965051	0.651668
chr01	1_144518097	rs510827	144518097		0.964975	0.530718
chr16	16_70007531		70007531		0.964975	0.530718
chr09	9_42852739		42852739	AC129778.2	0.96484	0.652906
chr01	1_144489314		144489314	AL592284.2	0.964721	0.651775
chr08	8_7286741		7286741	DEFB103A	0.964721	0.651775
chr15	15_82971829		82971829	AC126339.5	0.964712	0.533037
chr16	16_22507497		22507497	AC130466.1,RP11-368J21.1	0.964712	0.533037
chr15	15_22714797		22714797	AC116165.2	0.964709	0.530001
chr01	1_13379869		13379869	RP11-219C24.1	0.964666	0.533573
chr08	8_32675759		32675759		0.964456	0.535282
chr03	3_75675513	rs115527908	75675513		0.964393	0.652198
chr10	10_47165077		47165077	ANXA8L1	0.964376	0.530742
chr02	2_110789711		110789711		0.964256	0.530341
chr01	1_144572556	rs78720342	144572556		0.964244	0.536736
chr17	17_14141659		14141659		0.964214	0.529056
chr17	17_45116073		45116073		0.964214	0.529056
chr15	15_22116907		22116907		0.964211	0.53168
chr01	1_149632245		149632245	RP11-277L2.1	0.964207	0.525513
chr07	7_62859535		62859535	RP11-340I6.6	0.964172	0.525758
chr01	1_24343030	rs7533299	24343030		0.964053	0.525543
chr01	1_24359900	rs4515736	24359900		0.963806	0.524299
chr01	1_144538371	rs1320018	144538371		0.963798	0.523532
chr07	7_7014788	rs4346917	7014788		0.963793	0.531571
chr13	13_56690055	rs652180	56690055		0.963793	0.531571
chr10	10_32775521	rs11008949	32775521	CCDC7	0.963788	0.523759
chr01	1_149547689		149547689		0.963683	0.54327
chr07	7_5988517		5988517	RSPH10B	0.963683	0.54327
chr09	9_70199836		70199836	RP11-15J10.1	0.963683	0.54327
chr09	9_46289371		46289371		0.963683	0.54327
chr15	15_22294702		22294702		0.963683	0.54327
chr16	16_16516935		16516935		0.963683	0.54327
chr18	18_14813758		14813758	AP006565.1	0.963683	0.54327
chr22	22_20618896		20618896		0.963683	0.54327
chr16	16_21472282		21472282		0.963508	0.543954
chr22	22_17002050		17002050		0.963508	0.543954
chr12	12_133578159	rs114128839	133578159	ZNF26	0.963267	0.542574
chr03	3_195680447		195680447		0.962932	0.655907
chr22	22_21828678		21828678	TOP3B,PI1KAP2	0.96269	0.609764
chr06	6_9146656		9146656	RP11-354I10.1	0.962342	0.540673
chr16	16_28459432		28459432		0.962329	0.535112
chr01	1_16988791		16988791		0.962124	0.498656
chr16	16_32786043		32786043		0.962082	0.53721
chr01	1_147519552		147519552		0.962006	0.655336
chr09	9_46390924		46390924	FAM27D1	0.961881	0.535507
chr07	7_62850256		62850256	RP11-73B2.9	0.961876	0.531826
chr19	19_43879725		43879725	AC005392.4	0.961876	0.531826
chr09	9_46390753		46390753	FAM27D1	0.961774	0.658538
chr15	15_72949259		72949259	GOLGA6	0.961769	0.521368
chr08	8_7094575		7094575		0.961766	0.474617
chr12	12_133657066	rs116222134	133657066	ZNF140	0.961766	0.474617
chr16	16_33699278		33699278		0.961766	0.474617
chr20	20_25761480		25761480	FAM182B	0.961766	0.474617
chr22	22_21778203		21778203	HIC2,TOP3B	0.961766	0.474617
chr22	22_16992662		16992662		0.961766	0.474617
chr01	1_13133613		13133613		0.96176	0.660426
chr01	1_149591834		149591834	RP11-277L2.1	0.961757	0.535296
chr01	1_16998489		16998489		0.961749	0.53721
chr12	12_133606740	rs115698726	133606740		0.961749	0.53721
chr01	1_147924438		147924438	RP11-495P10.1	0.961748	0.65077
chr15	15_22594709		22594709		0.961744	0.651549
chr09	9_41427239		41427239	RP11-144A16.1	0.961638	0.528121
chr22	22_21485085		21485085	TOP3B	0.961638	0.528121
chr10	10_134000501	rs12356773	134000501	DPYSL4	0.96159	0.53939
chr12	12_131783927		131783927		0.961582	0.535627
chr15	15_28667253		28667253		0.961574	0.53507
chr16	16_32719442		32719442		0.96154	0.528769
chr08	8_48213935		48213935	KIAA0146	0.961517	0.528303
chr12	12_133503827	rs117369997	133503827	ZNF605	0.961436	0.535685
chr01	1_148761952		148761952		0.96143	0.531537
chr01	1_13037725		13037725	PRAMEF6,RP11-450I1.1,PRAMEF22	0.961422	0.529764
chr07	7_62778817		62778817		0.961422	0.529764
chr08	8_21651316	rs7836037	21651316		0.961422	0.529764
chr16	16_20540625		20540625		0.961155	0.524723
chr01	1_81942961	rs10874245	81942961		0.961083	0.472171
chr01	1_180184093	rs61809102	180184093		0.961083	0.472171
chr11	11_99473583	rs5007821	99473583	CNTN5	0.961083	0.472171
chr01	1_144574215	rs28711482	144574215		0.961078	0.472358
chr22	22_21724920		21724920	TOP3B,KB-1183D5.4	0.961078	0.472358
chr15	15_28672363		28672363		0.961057	0.528461
chr12	12_89219852	rs396947	89219852		0.961046	0.536151
chr12	12_133564542	rs116503761	133564542	ZNF26	0.961027	0.533321
chr08	8_12254756		12254756	FAM66A,RP11-351I21.1	0.960925	0.528818
chr10	10_47909935		47909935	FAM21B	0.960883	0.524322
chr13	13_49040105	rs198591	49040105	RB1	0.960769	0.497173
chr01	1_108994531		108994531	NBPF6	0.960764	0.526671
chr21	21_43276208		43276208	PRDM15	0.960725	0.524899
chr01	1_163720393	rs35950917	163720393		0.960631	0.527203
chr01	1_144307131		144307131	BX248398.1	0.960394	0.532061
chr12	12_8572556	rs113951464	8572556		0.960376	0.522601
chr15	15_28649614		28649614		0.960303	0.524174
chr07	7_57679155		57679155		0.960228	0.520259
chr15	15_28821935		28821935		0.959964	0.523185
chr09	9_46287354		46287354		0.959947	0.50319
chr09	9_67042926		67042926	AQP7P4	0.959925	0.538338
chr08	8_7926883	rs80170212	7926883		0.959687	0.650775
chr14	14_49566399	rs6572539	49566399		0.959682	0.495753
chr21	21_46390423	rs2225437	46390423	C21orf70	0.959677	0.529198
chr01	1_149808804		149808804	HIST2H4A	0.959671	0.539424
chr01	1_13335424		13335424		0.959671	0.539424
chr01	1_144465310		144465310	AL592284.2	0.959658	0.493824
chr07	7_61177389		61177389		0.959638	0.521901
chr01	1_148761954		148761954		0.959599	0.52195
chr12	12_39196285		39196285	CPNE8	0.959599	0.52195
chr21	21_17522929	rs4818254	17522929		0.959589	0.52273
chr01	1_355280	rs2527589	355280		0.95952	0.53868
chr01	1_121427873		121427873		0.95952	0.53868
chr01	1_13377268		13377268		0.95952	0.53868
chr03	3_197911149		197911149	AC073135.6	0.95952	0.53868
chr09	9_46214915		46214915		0.95952	0.53868
chr09	9_44317517		44317517		0.95952	0.53868
chr16	16_33990476		33990476		0.959453	0.646579
chr15	15_102518387		102518387		0.959217	0.658473
chr01	1_144579369	rs55801433	144579369		0.959175	0.470198
chr15	15_30459963		30459963		0.959168	0.532256
chr14	14_19715457		19715457		0.959071	0.621227
chr01	1_104209423		104209423		0.959042	0.53007
chr09	9_67636225		67636225		0.959042	0.53007
chr01	1_13392116		13392116		0.959038	0.648042
chr15	15_28648934		28648934		0.958946	0.531397
chr20	20_26070925		26070925	C20orf91	0.958946	0.531397
chr01	1_149598080		149598080	RP11-277L2.1	0.958924	0.532699
chr01	1_13333491		13333491		0.95889	0.64578
chr18	18_62276281	rs111709682	62276281		0.958879	0.606562
chr01	1_13357226		13357226		0.958839	0.533316
chr03	3_75728339		75728339	RP11-413E6.5	0.958804	0.526145
chr11	11_180093	rs11502183	180093		0.958592	0.532951
chr14	14_19628808		19628808		0.958588	0.528551
chr09	9_18197481	rs4604552	18197481		0.958557	0.645576
chr13	13_58536297	rs9527737	58536297		0.958484	0.607507
chr01	1_13334900		13334900		0.958468	0.525486
chr12	12_12476099		12476099		0.95836	0.618166
chr01	1_224528389	rs6677485	224528389		0.957924	0.650025
chr01	1_142954638		142954638	RP11-423O2.5	0.957878	0.530266
chr16	16_20540710		20540710		0.957678	0.471553
chr01	1_148819529		148819529		0.957673	0.468904
chr01	1_248675190		248675190		0.957673	0.468904
chr09	9_67721959		67721959		0.957673	0.468904
chr12	12_133611780	rs116575823	133611780		0.957673	0.468904
chr07	7_101326172		101326172		0.957479	0.530643
chr01	1_144495394		144495394	AL592284.2	0.957428	0.533479
chr15	15_30574215		30574215		0.957412	0.529167
chr11	11_20834386	rs7924374	20834386	NELL1	0.957196	0.468671
chr01	1_108937111		108937111	RP11-242D10.1,NBPF5,NBPF6	0.957093	0.521664
chr07	7_138300472	rs62485296	138300472	SVOPL	0.957042	0.529003
chr07	7_130576803	rs207223	130576803		0.957025	0.471148
chr16	16_3247913		3247913		0.957002	0.469158
chr04	4_49058035	rs13151871	49058035	CWH43	0.956993	0.468975
chr15	15_71885539		71885539	THSD4	0.956993	0.468975
chr01	1_13333977		13333977		0.956969	0.467681
chr12	12_133643672	rs114787138	133643672		0.956969	0.467681
chr14	14_106092883		106092883		0.956958	0.467884
chr01	1_145963165		145963165		0.956913	0.531446
chr01	1_108945770		108945770	RP11-242D10.1,NBPF5,NBPF6	0.956902	0.528455
chr16	16_20505118		20505118		0.956844	0.519109
chr06	6_26720852		26720852		0.956675	0.537201
chr12	12_133599131	rs114906417	133599131		0.956675	0.537201
chr22	22_16262147		16262147	POTEH	0.956675	0.537201
chr22	22_18832751		18832751		0.956619	0.527087
chr16	16_89714148	rs28584082	89714148		0.956526	0.518895
chr01	1_146088960		146088960	WI2-3658N16.1	0.956464	0.527778
chr19	19_43862954		43862954	CD177	0.956443	0.517163
chr01	1_11508		11508		0.956347	0.518245
chr12	12_133575707	rs114790257	133575707	ZNF26	0.956177	0.534447
chr09	9_18197446	rs4604551	18197446		0.956173	0.522862
chr16	16_20540592		20540592		0.956173	0.522862
chr14	14_106333521	rs2857380	106333521		0.956107	0.518899
chr01	1_143974633		143974633	SRGAP2P2	0.956092	0.64299
chr02	2_110836789		110836789		0.956028	0.516286
chr01	1_144581950	rs2655763	144581950		0.956004	0.517221
chr01	1_144488414		144488414	AL592284.2	0.956004	0.517221
chr06	6_26734951		26734951		0.95598	0.516006
chr07	7_102282115		102282115	AC105052.1,POLR2J2,AC093668.1	0.95598	0.516006
chr01	1_148760541	rs78723180	148760541		0.955967	0.528111
chr05	5_114735880	rs78429831	114735880		0.955955	0.516834
chr07	7_119228877	rs4436066	119228877		0.955955	0.516834
chr22	22_21555422		21555422	TOP3B	0.955942	0.530947
chr01	1_13130414	rs28733140	13130414		0.955918	0.526626
chr11	11_114680253	rs6589455	114680253		0.955918	0.526626
chr01	1_16996414		16996414		0.955905	0.531429
chr16	16_28442705		28442705		0.955905	0.531429
chr17	17_36294527		36294527	TBC1D3F	0.955905	0.531429
chr01	1_13366053		13366053	PRAMEF5	0.95588	0.645667
chr20	20_26052036		26052036	C20orf91	0.95588	0.645667
chr08	8_11939575		11939575		0.955798	0.619315
chr16	16_32711803		32711803		0.955785	0.528542
chr09	9_46289194		46289194		0.955777	0.604118
chr09	9_67541472		67541472		0.955664	0.549056
chr01	1_149619462		149619462	RP11-277L2.1	0.955646	0.537006
chr01	1_13369133		13369133		0.955646	0.537006
chr01	1_13338514		13338514		0.955646	0.537006
chr02	2_19224455		19224455	AC092594.1	0.955646	0.537006
chr05	5_69455023		69455023	AC140134.2	0.955646	0.537006
chr12	12_133543166	rs115492957	133543166		0.955646	0.537006
chr22	22_21478472		21478472	TOP3B,POM121L7,KB-1592A4.1	0.955646	0.537006
chr20	20_25771418		25771418	FAM182B	0.955572	0.52789
chr01	1_6218895	rs11121357	6218895		0.955449	0.646282
chr11	11_48872260		48872260		0.955334	0.516461
chr20	20_62930893		62930893	C20orf69	0.955333	0.64568
chr03	3_75708182	rs114224113	75708182		0.955304	0.525668
chr18	18_11620211		11620211	AMAC1L1,AP001120.1	0.955128	0.644746
chr15	15_30645354		30645354		0.954481	0.531277
chr15	15_31999301		31999301		0.954481	0.531277
chr03	3_60698521		60698521	FHIT	0.954388	0.541191
chr09	9_41815229		41815229		0.954346	0.561944
chr03	3_102945020	rs11721269	102945020		0.953811	0.526399
chr02	2_111080116		111080116		0.953657	0.527133
chr01	1_248674646		248674646		0.953609	0.465703
chr16	16_51038178	rs6500356	51038178		0.953609	0.465703
chr01	1_149629483		149629483	RP11-277L2.1	0.953605	0.469657
chr02	2_87387563		87387563	AC083899.1	0.953605	0.469657
chr14	14_35025604		35025604		0.953605	0.469657
chr14	14_35025602		35025602		0.953605	0.469657
chr22	22_21796465		21796465	HIC2,TOP3B	0.953605	0.469657
chr03	3_75708215	rs115230283	75708215		0.953585	0.465843
chr01	1_248699317		248699317		0.953565	0.46423
chr11	11_89717574		89717574	AP004607.4	0.953565	0.46423
chr12	12_133656858	rs115533661	133656858	ZNF140	0.953565	0.46423
chr18	18_12144061		12144061		0.953565	0.46423
chr21	21_44684194	rs79492627	44684194		0.953565	0.46423
chr01	1_25690814		25690814	RHCE	0.953496	0.463851
chr09	9_76703278	rs3000654	76703278		0.953496	0.463851
chr12	12_133595827	rs114253609	133595827		0.953496	0.463851
chr16	16_2677244		2677244	AC141586.1,AC141586.2	0.953496	0.463851
chr09	9_43030698		43030698	RP11-399F4.4	0.953362	0.516977
chr16	16_21402417		21402417	RUNDC2B	0.953339	0.528824
chr15	15_28648635		28648635		0.953162	0.519417
chr02	2_88291337		88291337		0.953149	0.504167
chr09	9_70162260		70162260		0.953146	0.489889
chr01	1_83637186	rs9429350	83637186		0.952968	0.528608
chr02	2_131313634		131313634		0.952957	0.534142
chr17	17_44584052		44584052		0.952957	0.534142
chr22	22_20464549		20464549		0.95294	0.519155
chr01	1_223199600	rs12757338	223199600		0.952939	0.466651
chr08	8_7653301		7653301		0.952932	0.602629
chr02	2_87914233		87914233		0.952893	0.464483
chr09	9_69042503		69042503		0.952893	0.464483
chr01	1_142954545		142954545	RP11-423O2.5	0.952853	0.640622
chr12	12_133631459	rs115483192	133631459	ZNF84	0.952844	0.463396
chr07	7_62784664		62784664		0.952811	0.526748
chr01	1_13370192		13370192		0.952789	0.526583
chr15	15_30565503		30565503		0.952776	0.521387
chr01	1_143956205		143956205	SRGAP2P2	0.952734	0.640288
chr22	22_21484982		21484982	TOP3B	0.952711	0.521712
chr12	12_131789016		131789016		0.952688	0.531932
chr16	16_16815374		16815374		0.952688	0.531932
chr18	18_27176325		27176325		0.952687	0.597518
chr20	20_3038150		3038150		0.952675	0.580588
chr01	1_108774341		108774341	NBPF4	0.952661	0.527239
chr03	3_75707706	rs114596934	75707706		0.952661	0.527239
chr10	10_18133462		18133462	MRC1	0.952658	0.521142
chr01	1_148339091		148339091	NBPF10	0.952649	0.526484
chr16	16_9380051	rs6498563	9380051		0.952551	0.611129
chr01	1_149007055		149007055		0.952475	0.523906
chr22	22_16461055		16461055		0.95244	0.530947
chr01	1_144540524		144540524		0.952365	0.513476
chr07	7_6828407		6828407	RSPH10B2	0.952358	0.525098
chr16	16_32701867		32701867		0.952358	0.525098
chr01	1_248666066		248666066		0.952329	0.525899
chr08	8_7739855		7739855	DEFB103B	0.952317	0.524381
chr12	12_69997766	rs710758	69997766		0.952294	0.530342
chr15	15_30624334		30624334		0.952271	0.533547
chr14	14_19263263		19263263		0.952209	0.640782
chr06	6_26791329	rs9379931	26791329		0.952201	0.525699
chr09	9_115880479		115880479	C9orf109	0.952166	0.530606
chr22	22_16186410		16186410	AP000525.3,AP000525.4	0.952138	0.524967
chr08	8_7918833		7918833		0.951978	0.486822
chr07	7_61101886		61101886		0.951889	0.532079
chr12	12_133619308	rs116703359	133619308	ZNF84	0.951889	0.532079
chr22	22_20476469		20476469		0.951889	0.532079
chr01	1_110225879		110225879	GSTM2	0.951879	0.527244
chr15	15_30564470		30564470		0.951856	0.486005
chr12	12_131792503		131792503		0.951731	0.513798
chr15	15_23671465	rs7169680	23671465		0.951605	0.46313
chr01	1_144480028		144480028	AL592284.2	0.951549	0.462446
chr09	9_40069796		40069796	VN2R4P	0.951531	0.49789
chr16	16_18660682		18660682		0.951222	0.515907
chr09	9_41868471		41868471		0.950624	0.529496
chr16	16_18664553		18664553		0.950619	0.644989
chr01	1_17079309		17079309		0.950618	0.5064
chr08	8_7867404		7867404		0.950303	0.603497
chr19	19_7345232		7345232		0.950267	0.537706
chr01	1_149547232		149547232		0.950235	0.466978
chr07	7_63077587		63077587		0.950235	0.466978
chr16	16_32799564		32799564		0.950235	0.466978
chr01	1_108837952		108837952	RP11-483I13.2,RP11-483I13.3	0.950149	0.532699
chr19	19_7342296	rs11878859	7342296		0.949963	0.469968
chr07	7_101321943		101321943		0.949939	0.638529
chr07	7_77166417	rs28362511	77166417	PTPN12	0.949927	0.522019
chr05	5_34245201	rs62364419	34245201		0.949927	0.506166
chr01	1_148191389		148191389		0.949864	0.522858
chr16	16_18509021		18509021		0.949847	0.640472
chr01	1_144481334		144481334	AL592284.2	0.949747	0.524128
chr01	1_17065511		17065511		0.949747	0.521274
chr20	20_1586316		1586316	SIRPB1	0.949676	0.461904
chr01	1_144538557	rs744041	144538557		0.949634	0.637783
chr09	9_40579210		40579210	RP11-292B8.2	0.949623	0.460432
chr16	16_30812241	rs8045877	30812241		0.949622	0.522642
chr01	1_144518067		144518067	AL592284.3,AL592284.2	0.949545	0.519351
chr21	21_44707758	rs2838245	44707758		0.949478	0.461171
chr01	1_149620152		149620152	RP11-277L2.1	0.94945	0.49394
chr01	1_248699474		248699474		0.949442	0.459948
chr01	1_248700047		248700047		0.949442	0.459948
chr07	7_75019550		75019550	STAG3L1	0.949442	0.459948
chr17	17_58105336		58105336		0.949442	0.459948
chr03	3_78632046		78632046		0.949435	0.524536
chr01	1_108770336		108770336	NBPF4	0.949409	0.52333
chr16	16_55833840		55833840		0.949409	0.52333
chr07	7_143248720		143248720		0.949386	0.525378
chr01	1_24299585	rs7526349	24299585		0.949381	0.459366
chr16	16_28432199		28432199		0.949381	0.459366
chr21	21_44693655	rs6518336	44693655		0.949381	0.459366
chr09	9_41217782	rs62565251	41217782		0.949374	0.636751
chr16	16_2624724		2624724	PDPK1	0.949342	0.460008
chr22	22_21885962		21885962	TOP3B	0.949342	0.460008
chr01	1_13331918		13331918		0.949294	0.520599
chr01	1_143944382		143944382	SRGAP2P2	0.949279	0.523528
chr01	1_16997594		16997594		0.949276	0.522573
chr01	1_108833891		108833891	RP11-483I13.2,RP11-483I13.3	0.949276	0.639077
chr22	22_49626627	rs9306528	49626627		0.94925	0.531233
chr03	3_75724878		75724878	RP11-413E6.5	0.949207	0.511458
chr09	9_42333930		42333930	RP11-216M21.5	0.949145	0.522463
chr01	1_246415378	rs10924626	246415378	SMYD3	0.949116	0.498039
chr10	10_52513431		52513431	ASAH2B	0.949086	0.512672
chr01	1_1624866		1624866	CDC2L2	0.949044	0.613063
chr09	9_65584635		65584635		0.948972	0.528875
chr22	22_16087037		16087037		0.948593	0.513727
chr09	9_46605512		46605512		0.948514	0.528622
chr12	12_133654579	rs116530963	133654579		0.948514	0.528622
chr22	22_20617941		20617941		0.948514	0.528622
chr01	1_104232646		104232646	AMY1B	0.948463	0.511124
chr06	6_86696370	rs6454508	86696370		0.948445	0.503451
chr08	8_7985381		7985381		0.948429	0.527109
chr01	1_13364350		13364350	PRAMEF5	0.948223	0.53025
chr02	2_110842568		110842568	MALL	0.948223	0.53025
chr09	9_43083088		43083088	RP11-327I22.8	0.948223	0.53025
chr09	9_66127295		66127295		0.948223	0.53025
chr10	10_51624776		51624776	RP11-481A12.2	0.948223	0.53025
chr15	15_30624557		30624557		0.948223	0.53025
chr17	17_18941421		18941421	GRAP	0.948223	0.53025
chr01	1_144304336		144304336	BX248398.1	0.948117	0.468709
chr16	16_30812242	rs8047780	30812242		0.948116	0.509229
chr01	1_144557251		144557251		0.948036	0.512023
chr15	15_28665173		28665173		0.947739	0.514227
chr17	17_19030148		19030148		0.947723	0.522502
chr01	1_24335104	rs4474201	24335104		0.947666	0.483932
chr16	16_20505047		20505047		0.947612	0.526507
chr09	9_69674501		69674501		0.947432	0.457902
chr01	1_144579361		144579361		0.947424	0.457984
chr09	9_46214613		46214613		0.947243	0.533834
chr01	1_13140256		13140256		0.947221	0.496925
chr03	3_75726750		75726750	RP11-413E6.5	0.94715	0.637024
chr16	16_20594891		20594891		0.94715	0.637024
chr22	22_21500201		21500201	TOP3B	0.947145	0.635952
chr16	16_28380632		28380632		0.946955	0.52024
chr07	7_144021699		144021699	RP4-798C17.1,OR2A20P	0.946883	0.541337
chr01	1_161583736		161583736	FCGR2B	0.946805	0.594592
chr13	13_56690069	rs517462	56690069		0.946676	0.634071
chr16	16_82626957	rs6565046	82626957		0.946645	0.520255
chr17	17_19015826		19015826		0.946607	0.602397
chr22	22_24306537		24306537	AP000350.2	0.946607	0.520503
chr01	1_60846945	rs75419985	60846945		0.946481	0.636503
chr22	22_20492241		20492241		0.946473	0.597939
chr22	22_49626625	rs9306527	49626625		0.946473	0.518665
chr01	1_143956684		143956684	SRGAP2P2	0.94647	0.518831
chr03	3_75680987	rs114587858	75680987		0.94647	0.518831
chr15	15_30568004		30568004		0.94647	0.518831
chr01	1_148832772		148832772		0.946465	0.520174
chr03	3_75724444	rs115984919	75724444		0.946353	0.519574
chr22	22_21742245		21742245	TOP3B,RIMBP3B	0.946353	0.519574
chr14	14_19685583		19685583	AL589743.5,AL589743.1,AL589743.2	0.946303	0.637453
chr09	9_66371653		66371653		0.946271	0.646295
chr18	18_69473027	rs57750862	69473027		0.946262	0.635185
chr01	1_149524581		149524581		0.946187	0.464461
chr09	9_40477216		40477216		0.946187	0.464461
chr10	10_48255357		48255357	ANXA8	0.946187	0.464461
chr12	12_133539757	rs114743223	133539757		0.946187	0.464461
chr01	1_13362380		13362380	PRAMEF5	0.946159	0.519813
chr12	12_133572083	rs114954349	133572083	ZNF26	0.946144	0.461272
chr22	22_16092412		16092412		0.946144	0.461272
chr01	1_13467851		13467851		0.946136	0.521232
chr01	1_238415224	rs10925598	238415224		0.94613	0.463183
chr16	16_28677605		28677605		0.946087	0.512171
chr14	14_106209573	rs12881119	106209573		0.945841	0.462158
chr11	11_122701416		122701416		0.945661	0.520018
chr01	1_13379647		13379647	RP11-219C24.1	0.945645	0.517443
chr01	1_206501275	rs61816808	206501275		0.945645	0.523259
chr02	2_89583616		89583616	AC096579.3	0.945645	0.523259
chr09	9_67672206		67672206		0.945645	0.523259
chr15	15_28732446		28732446		0.945583	0.477602
chr01	1_148833753		148833753		0.945575	0.529953
chr15	15_82631417		82631417		0.945527	0.516994
chr01	1_13359938		13359938	PRAMEF5	0.945405	0.459278
chr09	9_46298746		46298746		0.945405	0.459278
chr15	15_82972759		82972759	AC126339.5	0.945405	0.459278
chr21	21_44689328	rs8134908	44689328		0.945356	0.456892
chr09	9_17909849		17909849		0.94535	0.486801
chr12	12_133587980	rs115409196	133587980	ZNF26	0.945337	0.523867
chr13	13_29891821	rs12020788	29891821	MTUS2	0.945296	0.527632
chr02	2_110798250		110798250		0.945265	0.525969
chr21	21_19718036	rs7283087	19718036	TMPRSS15	0.945252	0.456817
chr01	1_144489938		144489938	AL592284.2	0.945228	0.455525
chr08	8_21655119	rs35452299	21655119		0.945209	0.508248
chr16	16_20540167		20540167		0.945209	0.508248
chr22	22_17275394	rs114742398	17275394	XKR3	0.945209	0.508248
chr01	1_144564235		144564235		0.945173	0.456315
chr11	11_61108016	rs56278064	61108016	DAK	0.945173	0.456315
chr22	22_21724230		21724230	TOP3B	0.945172	0.517894
chr16	16_31327372	rs62051482	31327372	ITGAM	0.944922	0.513092
chr19	19_55360148	rs80237099	55360148	KIR2DS4,KIR3DL2	0.944892	0.513117
chr16	16_20456266		20456266		0.944827	0.527085
chr01	1_13334289		13334289		0.944767	0.524736
chr09	9_43188072		43188072	RP11-327I22.5	0.944767	0.524736
chr09	9_42337901		42337901	RP11-216M21.5	0.944527	0.512954
chr16	16_18271102		18271102		0.944474	0.508533
chr07	7_74818929		74818929	GATSL1	0.944467	0.525327
chr09	9_46388829		46388829		0.944467	0.525327
chr12	12_133564074	rs116809216	133564074	ZNF26	0.944467	0.525327
chr01	1_13332735		13332735		0.944374	0.50808
chr01	1_149010381		149010381		0.94428	0.460687
chr03	3_75681042	rs114215373	75681042		0.944254	0.508555
chr09	9_67643447		67643447		0.944221	0.525551
chr09	9_41524959		41524959		0.944168	0.512594
chr01	1_223199650	rs12737629	223199650		0.944074	0.483634
chr12	12_33423778	rs7399314	33423778		0.943932	0.630982
chr06	6_79683261		79683261	PHIP	0.9439	0.516907
chr01	1_144579975		144579975		0.943868	0.457992
chr11	11_114680504	rs7394657	114680504		0.943834	0.508239
chr15	15_28642480		28642480		0.943834	0.508239
chr17	17_34766997		34766997		0.943809	0.507027
chr01	1_149615495		149615495	RP11-277L2.1	0.94379	0.633441
chr01	1_121433762		121433762		0.943696	0.51257
chr13	13_85914540	rs9547174	85914540		0.943534	0.458658
chr22	22_21638725		21638725	TOP3B	0.94333	0.518118
chr21	21_46390422	rs2225436	46390422	C21orf70	0.943262	0.64084
chr09	9_46214619		46214619		0.943251	0.454274
chr01	1_17086538		17086538	MST1P9	0.943207	0.605472
chr01	1_147923363		147923363	RP11-495P10.1	0.943098	0.518304
chr15	15_28670364		28670364		0.942974	0.518746
chr17	17_77503505		77503505		0.942948	0.52258
chr11	11_99451535	rs78534042	99451535	CNTN5	0.942908	0.509531
chr03	3_75715786	rs114568741	75715786		0.942841	0.462077
chr09	9_46633548		46633548		0.942841	0.462077
chr16	16_20542633		20542633		0.942841	0.462077
chr01	1_102774327	rs11164454	102774327		0.942776	0.507697
chr01	1_12972740		12972740	RP11-450I1.1	0.942665	0.642241
chr11	11_25446968		25446968		0.942554	0.485827
chr06	6_26771654		26771654		0.942493	0.525775
chr12	12_9593092		9593092	DDX12	0.942493	0.525775
chr15	15_31999648		31999648		0.942493	0.525775
chr15	15_20957383		20957383		0.942394	0.502928
chr01	1_223739288		223739288	CAPN8	0.942367	0.527426
chr01	1_108957733		108957733	RP11-242D10.1,NBPF6	0.94224	0.512816
chr01	1_103398883	rs9793259	103398883	COL11A1	0.942099	0.522759
chr01	1_13329337		13329337	PRAMEF3	0.942097	0.458758
chr07	7_74589443		74589443		0.942097	0.458758
chr01	1_16990088		16990088		0.942038	0.456605
chr09	9_41844727		41844727		0.942038	0.456605
chr12	12_133625276	rs114433683	133625276	ZNF84	0.942038	0.456605
chr22	22_16084305		16084305	LA16c-4G1.1	0.942038	0.456605
chr01	1_149613160	rs12025323	149613160		0.942019	0.516977
chr09	9_43029451		43029451	RP11-399F4.4	0.942007	0.523723
chr12	12_133546973	rs115179389	133546973		0.941892	0.452867
chr16	16_16767191		16767191		0.941827	0.452082
chr15	15_30644015		30644015		0.941645	0.454889
chr16	16_20507990		20507990		0.941561	0.506256
chr14	14_106051498	rs55644148	106051498		0.941547	0.51977
chr17	17_18330097		18330097		0.94142	0.512186
chr01	1_144522435		144522435		0.94137	0.456076
chr22	22_22978616		22978616	SC-9C5.1,LL22NC03-31F3.1,D87002.1	0.941342	0.510712
chr01	1_16991370		16991370		0.941316	0.521455
chr15	15_22116847		22116847		0.941296	0.489207
chr10	10_47163878		47163878	ANXA8L1	0.941283	0.455001
chr15	15_30735809		30735809		0.941252	0.517047
chr22	22_16150589		16150589	AP000525.3	0.941252	0.517047
chr15	15_43870901		43870901	HISPPD2A	0.941228	0.516877
chr01	1_149574161		149574161		0.941226	0.50543
chr15	15_28798584		28798584		0.941224	0.506467
chr14	14_106085548	rs61985606	106085548		0.941176	0.454319
chr17	17_44525765		44525765		0.941176	0.454319
chr01	1_148761967		148761967		0.941083	0.453126
chr09	9_46287405		46287405		0.941059	0.451835
chr01	1_248703235		248703235		0.940998	0.630991
chr01	1_17068106		17068106		0.940998	0.630991
chr14	14_19679525		19679525	AL589743.5,AL589743.2	0.940998	0.630991
chr09	9_40594928	rs3854356	40594928		0.940988	0.452747
chr22	22_18743139		18743139	AC008132.1	0.940988	0.452747
chr01	1_12972685		12972685	RP11-450I1.1	0.940984	0.506076
chr01	1_149391570		149391570		0.940904	0.516436
chr22	22_18833867		18833867		0.940874	0.512233
chr01	1_104221727		104221727		0.940863	0.504918
chr20	20_26052493		26052493	C20orf91	0.940863	0.504918
chr01	1_149615894		149615894	RP11-277L2.1	0.940754	0.524034
chr01	1_13372030		13372030		0.940754	0.524034
chr09	9_46581622		46581622		0.940754	0.524034
chr12	12_133616251	rs114829216	133616251	ZNF84	0.940754	0.524034
chr01	1_144495498		144495498	AL592284.2	0.940741	0.505089
chr01	1_83820105		83820105		0.940736	0.494694
chr08	8_7922230		7922230		0.940721	0.521443
chr17	17_19061608		19061608	AC007952.1,GRAPL	0.940721	0.521443
chr14	14_19577118		19577118	POTEG	0.940712	0.516351
chr15	15_28679663		28679663		0.940615	0.517463
chr20	20_25764879		25764879	AL390198.1,FAM182B	0.940615	0.517463
chr09	9_45074053		45074053		0.94045	0.51786
chr16	16_55826922		55826922	CES4,AC147362.1	0.940328	0.516562
chr03	3_75713725		75713725	FRG2C	0.940309	0.515382
chr06	6_68730386	rs12209267	68730386		0.940213	0.504984
chr03	3_75712751	rs116127050	75712751		0.940208	0.513479
chr01	1_13481792		13481792		0.940097	0.504811
chr14	14_106334036	rs2516993	106334036		0.940088	0.514505
chr01	1_13022303		13022303	PRAMEF6,RP11-450I1.1	0.940077	0.514217
chr04	4_9179935		9179935		0.939989	0.511483
chr08	8_7534010		7534010		0.939887	0.505188
chr16	16_4622382	rs71384702	4622382	LOC342346	0.939822	0.455933
chr08	8_11926670		11926670	DEFB130	0.939797	0.455561
chr09	9_41852643		41852643		0.939786	0.517039
chr13	13_37854884	rs112404881	37854884		0.939721	0.597534
chr08	8_7536462		7536462		0.93972	0.488812
chr01	1_248806053		248806053		0.939688	0.513936
chr03	3_158354906		158354906		0.939671	0.524496
chr01	1_143955604		143955604	SRGAP2P2	0.939394	0.51309
chr02	2_208959375	rs13011855	208959375		0.939347	0.517576
chr01	1_71063555		71063555		0.939189	0.453075
chr09	9_40701817		40701817	FAM75A3	0.938996	0.466123
chr05	5_19353174		19353174		0.938973	0.450822
chr01	1_101158		101158	RP11-34P13.5	0.93891	0.526203
chr16	16_20503568		20503568		0.938843	0.458866
chr01	1_148335489		148335489	NBPF10	0.93882	0.459806
chr11	11_18964775		18964775	MRGPRX1	0.93882	0.459806
chr16	16_2686437		2686437	AC141586.1	0.93882	0.459806
chr03	3_75707573	rs114955105	75707573		0.93832	0.50457
chr01	1_248673348		248673348		0.938312	0.472144
chr18	18_14859178		14859178		0.938275	0.517801
chr01	1_12962406		12962406	RP11-450I1.1	0.938117	0.510982
chr12	12_133520195	rs116220349	133520195	ZNF605	0.937992	0.454094
chr20	20_25778163		25778163	FAM182B	0.937992	0.454094
chr22	22_21672181		21672181	TOP3B,KB-1183D5.6	0.937992	0.454094
chr07	7_143493169		143493169	AC099548.1,RP11-61L23.1	0.937987	0.630529
chr08	8_7711236		7711236	SPAG11A	0.937941	0.518005
chr09	9_40526066		40526066	RP11-292B8.2	0.937931	0.450462
chr09	9_46389351		46389351	FAM27D1	0.937918	0.45233
chr22	22_21501963		21501963	TOP3B	0.937918	0.45233
chr03	3_75699577		75699577		0.937915	0.517912
chr03	3_75725277	rs115070425	75725277		0.937895	0.51482
chr20	20_26047881		26047881	C20orf91	0.937887	0.51887
chr16	16_22489390		22489390	AC130466.1,RP11-368J21.1	0.937843	0.449669
chr12	12_43927778	rs275385	43927778		0.937823	0.506337
chr20	20_26068082		26068082	C20orf91	0.937819	0.450978
chr22	22_20480235		20480235		0.937819	0.450978
chr08	8_8020531		8020531		0.937783	0.459278
chr03	3_75684161	rs115600479	75684161		0.937762	0.627733
chr22	22_21743221		21743221	TOP3B,RIMBP3B	0.937762	0.627733
chr01	1_248714473		248714473	RP11-438F14.2	0.937661	0.448395
chr09	9_41890536		41890536		0.937661	0.448395
chr22	22_16441122		16441122		0.937624	0.601784
chr16	16_55836182		55836182		0.937604	0.503877
chr01	1_17066386		17066386		0.937601	0.518404
chr15	15_20374659		20374659		0.937575	0.562797
chr04	4_9163652		9163652		0.937469	0.449286
chr16	16_32803662		32803662		0.937444	0.5139
chr22	22_21468435		21468435	TOP3B,AP000550.1,AP000550.2	0.937395	0.516175
chr03	3_75675517	rs115712488	75675517		0.937348	0.453566
chr01	1_13036736		13036736	PRAMEF6,RP11-450I1.1,PRAMEF22	0.937344	0.510249
chr07	7_459979		459979		0.937338	0.484478
chr16	16_28461911		28461911		0.937335	0.521081
chr09	9_39218488		39218488	CNTNAP3	0.937321	0.50985
chr16	16_20592196		20592196		0.937316	0.627079
chr14	14_77216656	rs10134383	77216656		0.9373	0.586538
chr20	20_26045759		26045759	C20orf91	0.937295	0.511001
chr01	1_104250859		104250859		0.937276	0.510015
chr01	1_248721735		248721735	RP11-438F14.2	0.937148	0.490641
chr20	20_46464449		46464449		0.937132	0.646784
chr01	1_13324080		13324080		0.937082	0.512644
chr19	19_7031767		7031767	AC010606.1,AC010606.2	0.937082	0.512644
chr02	2_131278225		131278225	AC013269.1	0.937036	0.505646
chr01	1_13387093		13387093	PRAMEF8	0.936998	0.519115
chr01	1_13329489		13329489	PRAMEF3	0.936998	0.519115
chr01	1_13037125		13037125	PRAMEF6,RP11-450I1.1,PRAMEF22	0.936998	0.519115
chr01	1_13320327		13320327		0.936998	0.519115
chr09	9_66174903		66174903		0.936998	0.519115
chr17	17_21673622	rs74498129	21673622		0.936992	0.513188
chr21	21_18935576	rs2737865	18935576	CXADR	0.936981	0.576734
chr04	4_84104323	rs7434435	84104323		0.936975	0.510712
chr01	1_17071245		17071245		0.936927	0.510797
chr13	13_56690070	rs652151	56690070		0.936927	0.510797
chr16	16_20505706		20505706		0.93688	0.502102
chr01	1_227685749		227685749		0.936826	0.510709
chr13	13_38643375		38643375	RP11-196I2.1	0.936781	0.47592
chr03	3_75669629		75669629	RP11-413E6.4	0.936711	0.505776
chr14	14_106343845	rs2093214	106343845		0.936619	0.634361
chr08	8_12377326		12377326	AC068587.3	0.936513	0.503821
chr09	9_69111846		69111846		0.936236	0.504227
chr09	9_88722634		88722634		0.936181	0.488788
chr22	22_42901558		42901558	SERHL	0.936064	0.487496
chr01	1_149604218	rs71515766	149604218		0.935951	0.488691
chr01	1_144574021	rs4630077	144574021		0.935811	0.508608
chr06	6_26767139		26767139		0.935772	0.520696
chr06	6_26730445		26730445		0.935772	0.520696
chr06	6_26769645		26769645		0.935772	0.520696
chr12	12_131786751		131786751		0.935561	0.515608
chr09	9_46287232		46287232		0.935516	0.518605
chr16	16_22515241		22515241	AC130466.1,RP11-368J21.1	0.935497	0.457632
chr09	9_42024169		42024169		0.935417	0.626257
chr11	11_54783538		54783538		0.935365	0.512132
chr01	1_149639829		149639829	RP11-277L2.1	0.934731	0.454108
chr22	22_24305246		24305246		0.934731	0.454108
chr18	18_57701173		57701173		0.934684	0.509398
chr01	1_108974535		108974535	NBPF6,RP11-131J3.1	0.934649	0.451715
chr02	2_87739782		87739782		0.934649	0.451715
chr01	1_16995358		16995358		0.934629	0.512365
chr17	17_44554365		44554365		0.934476	0.453902
chr22	22_16411438		16411438	LA16c-60G3.1	0.934465	0.629991
chr01	1_149531689		149531689		0.934454	0.44831
chr01	1_13413621		13413621	RP11-219C24.3	0.934424	0.631415
chr16	16_20540109		20540109		0.934333	0.511878
chr03	3_75690439		75690439		0.934326	0.505638
chr07	7_144003737		144003737	RP4-798C17.1,OR2A20P	0.934326	0.505638
chr16	16_55837911		55837911	CES1	0.934286	0.511002
chr09	9_43038115		43038115		0.934208	0.505187
chr22	22_16079732	rs2508061	16079732		0.934201	0.49081
chr21	21_47408003		47408003	COL6A1	0.934155	0.487546
chr21	21_46975303		46975303		0.934142	0.510327
chr22	22_21898222		21898222	TOP3B	0.933968	0.602321
chr01	1_142948798		142948798		0.933898	0.514717
chr12	12_9729311	rs5028310	9729311		0.933896	0.449128
chr15	15_85811117		85811117		0.933893	0.507003
chr07	7_36236666	rs6462659	36236666	EEPD1	0.933886	0.507059
chr16	16_55830993		55830993		0.933839	0.509118
chr01	1_248670585		248670585		0.933752	0.514408
chr16	16_16807072		16807072		0.933721	0.511959
chr01	1_13338820		13338820		0.933668	0.447144
chr03	3_75717801	rs116249569	75717801		0.933668	0.447144
chr20	20_26065942		26065942	C20orf91	0.933668	0.447144
chr01	1_144391208		144391208		0.933663	0.455001
chr03	3_75715790	rs115480145	75715790		0.93366	0.511244
chr16	16_32797929		32797929		0.933588	0.514795
chr01	1_149009907		149009907		0.933579	0.516164
chr02	2_110740034		110740034	AC013271.1	0.933579	0.516164
chr02	2_110790538		110790538		0.933574	0.445347
chr04	4_177714235	rs60342983	177714235	VEGFC	0.933513	0.482258
chr02	2_110766703		110766703	AC013268.1	0.933478	0.444832
chr07	7_48904640		48904640		0.933364	0.60941
chr16	16_28421750		28421750		0.933359	0.513023
chr01	1_144543442	rs2655567	144543442		0.933355	0.444812
chr22	22_16318611		16318611		0.933253	0.515237
chr01	1_13191740		13191740		0.933238	0.518214
chr09	9_45692814		45692814		0.933238	0.518214
chr15	15_28753315		28753315		0.933238	0.518214
chr17	17_44399058		44399058	AC005829.2,LRRC37A	0.933209	0.515834
chr08	8_7347991		7347991		0.933168	0.503514
chr22	22_21501959		21501959	TOP3B	0.933105	0.498612
chr03	3_75747962		75747962		0.932866	0.508423
chr08	8_7675249		7675249		0.932824	0.447065
chr01	1_188726160		188726160		0.9328	0.445081
chr03	3_75672273		75672273	RP11-413E6.4	0.932791	0.499063
chr01	1_148674573		148674573	NBPF15	0.932787	0.514329
chr08	8_7723242		7723242		0.932674	0.500744
chr01	1_222672131	rs61825466	222672131		0.932628	0.46362
chr08	8_7675631		7675631		0.932539	0.503
chr01	1_144322114		144322114	BX248398.1	0.932483	0.506725
chr09	9_67715274		67715274		0.932483	0.506725
chr12	12_9016915	rs10219582	9016915		0.932346	0.453508
chr01	1_159174683	rs2814778	159174683	DARC	0.932219	0.498632
chr08	8_7330712		7330712	DEFB104B	0.932219	0.498632
chr19	19_3711346	rs62130628	3711346		0.932194	0.522626
chr15	15_30689818		30689818		0.932102	0.479873
chr01	1_218894461	rs2378004	218894461		0.932018	0.448734
chr16	16_32705758		32705758		0.931816	0.510879
chr16	16_55834469		55834469		0.931816	0.510879
chr22	22_21707617		21707617	TOP3B	0.931737	0.622227
chr14	14_106331926	rs2236229	106331926		0.93161	0.443203
chr10	10_32794588	rs7911094	32794588	CCDC7	0.931586	0.443341
chr07	7_143514706		143514706	AC099548.1,RP11-61L23.1	0.9315	0.455545
chr16	16_20505191		20505191		0.9315	0.455545
chr01	1_108780477		108780477	NBPF4	0.931491	0.508598
chr03	3_75704598	rs114803391	75704598		0.931491	0.508598
chr22	22_16076223		16076223		0.931375	0.510185
chr15	15_85811610		85811610		0.931311	0.595414
chr22	22_21645470		21645470	TOP3B,AP000552.6	0.931119	0.504679
chr01	1_121390955		121390955		0.931082	0.512816
chr01	1_149591364		149591364	RP11-277L2.1,RP11-353N4.2	0.930907	0.507299
chr01	1_16996461		16996461		0.930907	0.507299
chr14	14_19678859		19678859	AL589743.5,AL589743.2	0.930907	0.507299
chr01	1_40261		40261		0.930792	0.48092
chr14	14_94611735	rs75095428	94611735		0.930747	0.450896
chr02	2_87957989		87957989		0.930709	0.642424
chr01	1_147519594		147519594		0.930653	0.515545
chr01	1_13329095		13329095	PRAMEF3	0.930629	0.449449
chr01	1_147425976		147425976	GPR89B	0.930629	0.449449
chr13	13_64296547		64296547	RP11-473M10.3	0.930629	0.449449
chr01	1_24362381	rs36087577	24362381		0.930532	0.504287
chr01	1_13025778		13025778	PRAMEF6,RP11-450I1.1	0.930531	0.447445
chr16	16_20459329		20459329		0.930531	0.447445
chr20	20_26035977		26035977	C20orf91	0.930531	0.447445
chr02	2_110541290		110541290		0.930501	0.511561
chr14	14_19576759		19576759	POTEG	0.930459	0.505416
chr01	1_17067956		17067956		0.930436	0.504935
chr22	22_21818887		21818887	TOP3B	0.930426	0.504604
chr01	1_108982111		108982111	NBPF6	0.930408	0.445804
chr16	16_32738064		32738064		0.930408	0.445804
chr22	22_20622597		20622597		0.930408	0.445804
chr01	1_108774960		108774960	NBPF4	0.9304	0.512787
chr16	16_16805573		16805573		0.930269	0.505413
chr15	15_85739148	rs56189605	85739148		0.930265	0.464973
chr01	1_121466928		121466928		0.930213	0.629274
chr16	16_20458433		20458433		0.930183	0.51167
chr03	3_75733454	rs114171825	75733454		0.930073	0.501598
chr20	20_35237598	rs1291177	35237598	C20orf24	0.930073	0.501598
chr16	16_16821403		16821403		0.930029	0.50514
chr01	1_13023189		13023189	PRAMEF6,RP11-450I1.1	0.930003	0.475995
chr10	10_46787269		46787269	RP11-342C24.1	0.929959	0.441377
chr01	1_143922542		143922542	SRGAP2P2	0.929947	0.501505
chr08	8_7756747		7756747		0.929941	0.44633
chr09	9_45038689		45038689	RP11-374M1.2	0.929941	0.44633
chr16	16_20539310		20539310		0.92994	0.496277
chr01	1_147487787		147487787		0.929923	0.507615
chr21	21_19717894	rs7283355	19717894	TMPRSS15	0.929917	0.44391
chr09	9_42551578		42551578		0.929834	0.50091
chr01	1_142934053		142934053		0.929796	0.516347
chr09	9_46445923		46445923		0.929707	0.442635
chr15	15_30578822		30578822		0.929707	0.442635
chr21	21_10029105	rs71265209	10029105		0.929707	0.442635
chr01	1_236878638	rs1652227	236878638	ACTN2	0.929561	0.493976
chr22	22_18751836		18751836		0.92955	0.442703
chr20	20_26048940		26048940	C20orf91	0.929517	0.4965
chr01	1_142953301		142953301	RP11-423O2.5	0.929502	0.443461
chr01	1_108841581		108841581	RP11-483I13.2,RP11-483I13.3	0.929483	0.5133
chr01	1_108938042		108938042	RP11-242D10.1,NBPF5,NBPF6	0.929483	0.5133
chr16	16_32805792		32805792		0.929483	0.5133
chr16	16_15441343		15441343		0.929483	0.5133
chr12	12_54043924	rs2886346	54043924		0.929391	0.541268
chr02	2_42347226	rs56060435	42347226		0.929266	0.504564
chr16	16_18507018		18507018		0.929137	0.495798
chr07	7_143994334	rs118042845	143994334		0.928984	0.511133
chr22	22_21468323		21468323	TOP3B,AP000550.1,AP000550.2	0.928823	0.62011
chr11	11_89690689		89690689		0.928777	0.521019
chr04	4_53087304		53087304		0.928735	0.468509
chr12	12_55182474	rs10783649	55182474		0.928725	0.506707
chr01	1_13036141		13036141	PRAMEF6,RP11-450I1.1,PRAMEF22	0.928717	0.496716
chr01	1_13327975		13327975		0.928717	0.496716
chr15	15_28652037		28652037		0.928717	0.496716
chr01	1_146014675		146014675	RP11-94I2.3	0.9287	0.541292
chr07	7_57030843		57030843		0.928618	0.492719
chr09	9_97081356		97081356	FAM22F	0.928561	0.515103
chr15	15_28639692		28639692		0.928427	0.479277
chr14	14_106051501	rs55701312	106051501		0.928354	0.517379
chr16	16_55828651		55828651		0.928347	0.504202
chr01	1_149594725		149594725	RP11-277L2.1	0.928251	0.505068
chr10	10_89030685		89030685	RP11-322M19.2	0.928211	0.495743
chr01	1_108773354		108773354	NBPF4	0.9282	0.454197
chr12	12_133628563	rs114165009	133628563	ZNF84	0.9282	0.454197
chr16	16_20541237		20541237		0.9282	0.454197
chr03	3_75702890	rs114262051	75702890		0.928104	0.507882
chr07	7_42911434		42911434		0.928054	0.564302
chr01	1_147754095		147754095		0.928016	0.502374
chr20	20_3038152		3038152		0.927992	0.559769
chr03	3_75714557	rs115981143	75714557		0.927972	0.505808
chr05	5_177340967	rs57161208	177340967		0.927845	0.495528
chr09	9_46203362	rs80170919	46203362		0.927845	0.495528
chr17	17_18944189		18944189	GRAP	0.927817	0.451083
chr03	3_48772189	rs4583645	48772189		0.927815	0.504347
chr01	1_108774102		108774102	NBPF4	0.927761	0.502147
chr15	15_28823256		28823256		0.927761	0.502147
chr20	20_23574532		23574532		0.927748	0.45715
chr03	3_75715888	rs116005292	75715888		0.927737	0.50167
chr07	7_24044574		24044574		0.927646	0.441747
chr01	1_144522502		144522502		0.927449	0.495204
chr16	16_20541251		20541251		0.927414	0.449852
chr19	19_15787495	rs62639400	15787495	CYP4F12	0.927349	0.506527
chr01	1_13379394		13379394	RP11-219C24.1	0.927328	0.62481
chr16	16_22528205		22528205	AC130466.1,RP11-368J21.1,AC106788.1	0.927309	0.44728
chr15	15_21167130	rs113274410	21167130		0.927107	0.506171
chr07	7_57077695		57077695		0.9271	0.568787
chr03	3_75717066		75717066	AC108724.2	0.926982	0.478199
chr22	22_24278777		24278777		0.926928	0.45425
chr08	8_12465840	rs71514439	12465840		0.926798	0.451248
chr20	20_26055511		26055511	C20orf91	0.926668	0.445992
chr21	21_17522932	rs4818255	17522932		0.92658	0.508725
chr01	1_17069189		17069189		0.926511	0.445182
chr01	1_13456684		13456684		0.926486	0.454918
chr01	1_17067728		17067728		0.926433	0.508519
chr01	1_13033173		13033173	PRAMEF6,RP11-450I1.1	0.926311	0.45363
chr01	1_142826519		142826519	RP11-423O2.4	0.92626	0.441975
chr22	22_20623491		20623491		0.926147	0.578043
chr01	1_13328412	rs28514328	13328412	PRAMEF3	0.926085	0.502927
chr01	1_13330296		13330296	PRAMEF3	0.926041	0.511434
chr01	1_13341435		13341435		0.926041	0.511434
chr09	9_67669275		67669275		0.926041	0.511434
chr05	5_10761500	rs3102159	10761500	DAP	0.926015	0.49448
chr01	1_145355415		145355415	AL592307.1	0.925989	0.495217
chr01	1_17064095		17064095		0.925989	0.503985
chr16	16_20506988		20506988		0.925984	0.493907
chr01	1_149613139	rs12025300	149613139		0.925978	0.501905
chr15	15_82974486		82974486	AC126339.5	0.925875	0.492463
chr20	20_25766239		25766239	AL390198.1,FAM182B	0.925873	0.438334
chr01	1_149009513		149009513		0.925864	0.493238
chr20	20_26047918		26047918	C20orf91	0.925753	0.492238
chr06	6_26783103		26783103		0.925739	0.509426
chr16	16_18527454		18527454	NOMO2	0.925739	0.509426
chr22	22_21769389		21769389	TOP3B	0.925739	0.509426
chr07	7_74259701		74259701	STAG3L2,GTF2IRD2	0.925617	0.439454
chr16	16_20503851		20503851		0.925609	0.494503
chr05	5_1080395	rs62331182	1080395	SLC12A7	0.925593	0.438167
chr01	1_145986407		145986407		0.925333	0.517801
chr22	22_16097293		16097293		0.925258	0.499779
chr05	5_17622067	rs1849835	17622067		0.925249	0.62021
chr01	1_16998585		16998585		0.925062	0.493453
chr01	1_149598177		149598177	RP11-277L2.1	0.925006	0.615372
chr05	5_80728732	rs7715068	80728732	SSBP2	0.924984	0.453826
chr01	1_149581782		149581782	RP11-277L2.1	0.924872	0.501369
chr14	14_106085064		106085064		0.924651	0.439928
chr12	12_9016899	rs10219566	9016899		0.924354	0.493128
chr01	1_108833893		108833893	RP11-483I13.2,RP11-483I13.3	0.924283	0.500765
chr01	1_144305795		144305795	BX248398.1	0.924239	0.462444
chr03	3_111935393	rs6438052	111935393	SLC9A10	0.924166	0.509573
chr01	1_102775217	rs11485370	102775217		0.924134	0.491261
chr01	1_147487622		147487622		0.924089	0.623774
chr13	13_43443456	rs113892662	43443456		0.924052	0.503262
chr01	1_147528054		147528054		0.924045	0.504577
chr09	9_42491740		42491740	RP11-341A11.1	0.924004	0.495874
chr09	9_42504237		42504237		0.923937	0.465838
chr01	1_148819602		148819602		0.923855	0.61801
chr09	9_69510510		69510510		0.923794	0.492058
chr13	13_22421938	rs7330486	22421938		0.923794	0.492058
chr09	9_67752352		67752352		0.923771	0.506982
chr22	22_21664029		21664029	TOP3B,KB-1183D5.6	0.923745	0.478754
chr01	1_17073098		17073098		0.92373	0.509709
chr13	13_73279138	rs7400289	73279138		0.923612	0.623702
chr09	9_65749106		65749106		0.923577	0.493889
chr09	9_41750077	rs9802733	41750077		0.923455	0.446637
chr16	16_22544812		22544812	AC130466.1,RP11-368J21.1,AC106788.1	0.923193	0.443016
chr17	17_18336204		18336204		0.923193	0.443016
chr20	20_25778260		25778260	FAM182B	0.923193	0.443016
chr01	1_13333552		13333552		0.923082	0.505624
chr10	10_47172440		47172440	ANXA8L1	0.923047	0.441169
chr01	1_2054466		2054466	PRKCZ	0.923019	0.516603
chr08	8_7829571		7829571	AC130365.2,USP17L8	0.923015	0.505575
chr16	16_28728251		28728251	EIF3S8	0.923015	0.505575
chr16	16_16598400		16598400		0.923015	0.505575
chr01	1_13042395		13042395	PRAMEF6,RP11-450I1.1	0.922921	0.439604
chr01	1_248652596		248652596	OR2T5	0.922921	0.439604
chr09	9_70154645		70154645		0.922838	0.443028
chr20	20_7102484	rs232669	7102484		0.922699	0.44954
chr01	1_16992074		16992074		0.922591	0.489911
chr07	7_63011594		63011594		0.922588	0.508696
chr16	16_32783010		32783010		0.922552	0.501765
chr01	1_149591185		149591185	RP11-277L2.1,RP11-353N4.2	0.922501	0.462839
chr09	9_82845318		82845318		0.922266	0.47502
chr01	1_144592210		144592210		0.922259	0.465773
chr14	14_106341805	rs2753516	106341805		0.922259	0.465773
chr11	11_103493		103493		0.9222	0.434737
chr17	17_36293864		36293864	TBC1D3F	0.922196	0.490031
chr16	16_32766698		32766698		0.922096	0.438297
chr17	17_77597168		77597168		0.922067	0.501627
chr09	9_39593831		39593831		0.922035	0.498265
chr01	1_142828914		142828914		0.921962	0.496482
chr01	1_16994943		16994943		0.921923	0.490866
chr16	16_22482789		22482789	AC130466.1,RP11-368J21.1,AC106788.2	0.921923	0.490866
chr16	16_20457406		20457406		0.921923	0.490866
chr10	10_102037795	rs11190452	102037795	BLOC1S2	0.921849	0.435692
chr01	1_149638739		149638739	RP11-277L2.1	0.921801	0.436452
chr17	17_18965360		18965360		0.921624	0.592139
chr15	15_31999593		31999593		0.921468	0.509136
chr12	12_9594776		9594776	DDX12	0.921348	0.43496
chr09	9_66544434		66544434	RP11-262H14.1,RP11-262H14.4	0.921335	0.465594
chr03	3_75712368	rs115966766	75712368		0.921283	0.496138
chr22	22_21768252		21768252	TOP3B	0.921255	0.478327
chr09	9_66604057		66604057		0.921232	0.459751
chr22	22_25443036	rs78617318	25443036	KIAA1671	0.921148	0.498269
chr01	1_148338745		148338745	NBPF10	0.920949	0.450339
chr03	3_75637943	rs116461509	75637943		0.920949	0.450339
chr09	9_46119430		46119430		0.920633	0.488071
chr22	22_20452671		20452671		0.920592	0.484483
chr10	10_46548759		46548759		0.92056	0.470815
chr17	17_77606378		77606378		0.92041	0.502676
chr01	1_248711178		248711178		0.920382	0.617293
chr12	12_80865404	rs4272839	80865404	PTPRQ	0.92022	0.461478
chr01	1_149425664		149425664	RP5-998N21.5	0.92019	0.493623
chr01	1_144560355	rs55753827	144560355		0.920125	0.488098
chr09	9_40214184		40214184		0.920004	0.518053
chr03	3_192880560		192880560	RP11-143P4.1	0.919938	0.448478
chr03	3_96340065	rs7430085	96340065		0.919816	0.442318
chr08	8_7869244		7869244		0.919762	0.441655
chr01	1_17062627		17062627		0.91973	0.439006
chr16	16_32799653		32799653		0.91973	0.439006
chr01	1_144580550		144580550		0.919709	0.43289
chr01	1_149576385		149576385	RP11-277L2.1	0.919667	0.532971
chr09	9_70574168		70574168		0.919655	0.487467
chr16	16_29521562		29521562		0.919631	0.439957
chr10	10_135237979		135237979	SPRN	0.919531	0.446123
chr22	22_21500302		21500302	TOP3B	0.919423	0.503007
chr22	22_21645489		21645489	TOP3B,AP000552.6	0.919301	0.502535
chr03	3_75734655	rs117662499	75734655		0.919223	0.439806
chr14	14_106337470	rs2857375	106337470		0.919223	0.439806
chr09	9_12953899	rs9695353	12953899		0.919215	0.494488
chr22	22_21471638		21471638	TOP3B,AP000550.1,AP000550.2,KB-1592A4.1	0.919174	0.498068
chr09	9_46374079		46374079	RP11-292F9.1	0.919144	0.507673
chr19	19_55357022	rs12461104	55357022	KIR2DS4	0.919067	0.504675
chr06	6_100271924		100271924		0.919059	0.501627
chr11	11_25446970		25446970		0.919056	0.440853
chr01	1_16375063	rs1889789	16375063	CLCNKB	0.918974	0.488557
chr12	12_21778433		21778433		0.918944	0.439775
chr16	16_15028742		15028742	AC138932.1,NPIP	0.918944	0.439775
chr01	1_149576917		149576917	RP11-277L2.2,RP11-277L2.1	0.918901	0.437346
chr01	1_13333210		13333210		0.91876	0.435929
chr03	3_75619661	rs115371481	75619661		0.91876	0.435929
chr01	1_149613133	rs12022569	149613133		0.918743	0.496226
chr01	1_108851345		108851345	RP11-483I13.2,RP11-483I13.3	0.918732	0.508317
chr03	3_75619832	rs116428027	75619832		0.918732	0.508317
chr13	13_38643377		38643377	RP11-196I2.1	0.918695	0.437001
chr22	22_16096026		16096026		0.918691	0.479738
chr09	9_136692972		136692972	VAV2	0.918682	0.575304
chr14	14_19684810		19684810	AL589743.5,AL589743.1,AL589743.2	0.918581	0.49259
chr07	7_57087557		57087557	RP11-220H4.3	0.918563	0.504082
chr01	1_24357576	rs6700106	24357576		0.918539	0.494592
chr07	7_136464999		136464999		0.918539	0.518309
chr22	22_21648820		21648820	TOP3B,AP000552.3	0.918533	0.434737
chr12	12_124586169		124586169		0.918524	0.438581
chr01	1_108928278		108928278	RP11-242D10.1,NBPF5,NBPF6	0.918455	0.506023
chr16	16_32752563		32752563		0.918443	0.433794
chr22	22_20474426		20474426	XXbac-B33L19.5	0.918443	0.433794
chr03	3_75730104		75730104		0.918411	0.500031
chr01	1_147951849		147951849		0.918283	0.506966
chr06	6_26738110		26738110		0.918256	0.436266
chr03	3_75715423	rs114599545	75715423		0.918255	0.487662
chr01	1_13133785		13133785		0.918146	0.514713
chr03	3_51287116	rs4314160	51287116		0.918114	0.431699
chr01	1_120895668		120895668	RP11-439A17.3	0.918112	0.434055
chr01	1_248803585		248803585		0.918078	0.494959
chr01	1_148860262	rs161591	148860262		0.918003	0.489456
chr22	22_21470251		21470251	TOP3B,AP000550.1,AP000550.2,KB-1592A4.1	0.917885	0.487228
chr01	1_144543453	rs2655751	144543453		0.917771	0.431822
chr09	9_46981815		46981815		0.917768	0.43326
chr05	5_79598002	rs9764434	79598002		0.917759	0.594586
chr16	16_20589131		20589131		0.91771	0.48709
chr12	12_8578302	rs7299026	8578302		0.917627	0.497737
chr03	3_149899242	rs28499018	149899242		0.917457	0.432492
chr14	14_46898714	rs6572364	46898714		0.917402	0.484764
chr13	13_19777250	rs9507620	19777250		0.917402	0.507455
chr15	15_21126477		21126477		0.917375	0.51274
chr20	20_25810485		25810485	FAM182B	0.917374	0.494687
chr01	1_149573103		149573103		0.917362	0.488022
chr01	1_13142040		13142040	RP13-221M14.5	0.917297	0.433759
chr16	16_2141396	rs11866494	2141396	PKD1	0.917296	0.502822
chr11	11_114679293	rs7396621	114679293		0.917238	0.486781
chr01	1_145616274		145616274	RNF115	0.917105	0.608529
chr01	1_149635430		149635430	RP11-277L2.1	0.916868	0.444652
chr01	1_143460104	rs6422524	143460104		0.916829	0.469611
chr01	1_13364068		13364068	PRAMEF5	0.91673	0.441897
chr07	7_56971144		56971144		0.91673	0.441897
chr04	4_103331171	rs116222754	103331171		0.916587	0.475116
chr20	20_26049194		26049194	C20orf91	0.916526	0.496058
chr16	16_47358181	rs4967839	47358181	ITFG1	0.916522	0.486548
chr16	16_71188799	rs8045566	71188799	HYDIN	0.916459	0.494904
chr15	15_28816389		28816389		0.916457	0.503228
chr11	11_1687080		1687080	FAM99A	0.916231	0.484082
chr07	7_102280356	rs75817495	102280356	POLR2J2	0.916215	0.435148
chr16	16_22490129		22490129	AC130466.1,RP11-368J21.1	0.916034	0.493476
chr09	9_34219742		34219742	UBAP1	0.915996	0.476039
chr01	1_16998539		16998539		0.915988	0.608491
chr20	20_62805322	rs28548489	62805322	MYT1	0.915804	0.458219
chr01	1_161544192		161544192		0.915766	0.438679
chr16	16_20539908		20539908		0.915735	0.436929
chr14	14_106078703	rs8012587	106078703		0.915723	0.555532
chr09	9_14665057	rs3955154	14665057	ZDHHC21	0.915714	0.484242
chr15	15_61981141	rs2597910	61981141		0.915618	0.487459
chr10	10_51372644		51372644	TIMM23B	0.915586	0.435185
chr03	3_192879296		192879296	RP11-143P4.1	0.915519	0.446483
chr01	1_13481667		13481667		0.915479	0.435765
chr09	9_44334304		44334304	RP11-475I24.4	0.915302	0.471886
chr01	1_13358570		13358570		0.915251	0.613219
chr17	17_77485435	rs8071616	77485435		0.915223	0.494092
chr01	1_144321485		144321485	BX248398.1	0.915153	0.432853
chr15	15_20699226		20699226	AC026495.1,HERC2P3	0.915105	0.484692
chr01	1_13381357		13381357		0.915043	0.495772
chr01	1_143946129		143946129	SRGAP2P2	0.914969	0.501748
chr16	16_74439250		74439250		0.914913	0.616443
chr18	18_46607003	rs9675555	46607003	DYM	0.914849	0.476684
chr12	12_132880600		132880600	GALNT9	0.914841	0.496796
chr03	3_75724645	rs117060324	75724645		0.914741	0.433673
chr16	16_20455641		20455641		0.914741	0.433673
chr01	1_147772065		147772065		0.914712	0.502155
chr01	1_145361316		145361316	AL592307.1	0.9147	0.508067
chr01	1_13336069		13336069		0.914583	0.432379
chr06	6_26718747		26718747		0.914583	0.432379
chr03	3_75693196		75693196		0.914573	0.484511
chr16	16_22498592		22498592	AC130466.1,RP11-368J21.1	0.914573	0.484511
chr16	16_22500561		22500561	AC130466.1,RP11-368J21.1	0.914573	0.484511
chr08	8_81833250	rs11782321	81833250		0.914515	0.431742
chr03	3_68741776		68741776		0.914328	0.485444
chr12	12_9677245		9677245	AC006432.1	0.914325	0.431788
chr20	20_25995873		25995873		0.914257	0.463076
chr01	1_149553054		149553054	PPIAL4C	0.914214	0.582286
chr09	9_70216232	rs2921305	70216232		0.914168	0.495688
chr08	8_12457693		12457693	AC130352.2	0.914082	0.605883
chr05	5_177330294		177330294		0.914002	0.431186
chr02	2_131240919		131240919	POTEI	0.913977	0.459742
chr11	11_130954243	rs76857832	130954243		0.913946	0.489651
chr18	18_65598752	rs2318992	65598752		0.913777	0.513167
chr01	1_121443040		121443040		0.913748	0.430761
chr03	3_75684212		75684212		0.913634	0.565896
chr20	20_2678084	rs4815517	2678084	EBF4	0.91362	0.490783
chr01	1_248722108		248722108	OR2T29,RP11-438F14.2	0.913601	0.442819
chr09	9_43057780		43057780		0.913536	0.60733
chr01	1_144564677		144564677		0.913494	0.429764
chr09	9_39894680		39894680		0.913494	0.429764
chr01	1_1447756	rs28627708	1447756	ATAD3A	0.913476	0.464725
chr01	1_17072872		17072872		0.913246	0.491253
chr01	1_103411527	rs7414903	103411527	COL11A1	0.913224	0.451233
chr08	8_12335601	rs62495980	12335601		0.913217	0.482083
chr09	9_43048594		43048594		0.91312	0.505902
chr07	7_102327260		102327260	RP11-577H5.1	0.913057	0.4643
chr09	9_66963416		66963416	RP11-381O7.3	0.913031	0.434156
chr10	10_121974310	rs7916045	121974310		0.913011	0.577312
chr22	22_42901606		42901606	SERHL	0.913	0.482645
chr01	1_149012378		149012378		0.912895	0.491432
chr08	8_7869664	rs77422880	7869664		0.91287	0.433053
chr17	17_36295544		36295544		0.9128	0.490388
chr01	1_143680621		143680621	BX284650.1	0.912771	0.438488
chr01	1_144549763	rs78647638	144549763		0.912714	0.482262
chr20	20_26024129		26024129		0.912671	0.486172
chr19	19_48454007		48454007		0.912637	0.45804
chr01	1_104243218		104243218		0.91262	0.437639
chr03	3_96338998	rs2036647	96338998		0.912508	0.482248
chr08	8_56823649	rs56399348	56823649	LYN	0.912283	0.48079
chr10	10_48528750	rs11204256	48528750		0.912272	0.482328
chr15	15_28814245		28814245		0.912106	0.437313
chr18	18_42171755	rs1511768	42171755		0.912033	0.482893
chr01	1_248803461		248803461		0.91203	0.498124
chr03	3_75751855		75751855		0.91203	0.498124
chr01	1_147557622		147557622	XXyac-YX155B6.4	0.911915	0.45577
chr03	3_75708365		75708365		0.911769	0.49782
chr14	14_106085082		106085082		0.911617	0.478189
chr13	13_107569955		107569955		0.911545	0.435391
chr01	1_248724348		248724348	RP11-438F14.2	0.911428	0.431515
chr16	16_32739761		32739761		0.911428	0.431515
chr20	20_26053662		26053662	C20orf91	0.911428	0.431515
chr01	1_247536773	rs12143537	247536773		0.911396	0.464686
chr09	9_66925653		66925653		0.911359	0.432505
chr07	7_87895414	rs43127	87895414		0.911153	0.468207
chr01	1_1640176		1640176	CDC2L2	0.911147	0.430347
chr01	1_108784888		108784888	NBPF4	0.910949	0.43163
chr21	21_9533227		9533227		0.910878	0.481407
chr09	9_136974947	rs10993941	136974947		0.910752	0.605105
chr20	20_62378740		62378740	ZBTB46	0.910598	0.469863
chr04	4_84104006	rs62303463	84104006		0.910543	0.515772
chr20	20_26049674		26049674	C20orf91	0.91052	0.482397
chr01	1_143910714		143910714	FAM72D	0.910516	0.608849
chr06	6_78936037	rs9448336	78936037		0.910486	0.430461
chr03	3_75704498		75704498		0.910322	0.60433
chr22	22_18742213		18742213	AC008132.1	0.910294	0.483096
chr01	1_13330478		13330478	PRAMEF3	0.910182	0.492559
chr11	11_48784474	rs4882043	48784474		0.910106	0.426342
chr09	9_42453308		42453308	RP11-146D12.5	0.910013	0.488163
chr01	1_224288260	rs4281298	224288260		0.90997	0.46092
chr14	14_106337328	rs2857376	106337328		0.909966	0.462339
chr01	1_144525388	rs11261226	144525388		0.909913	0.42801
chr13	13_22421937	rs7330485	22421937		0.909913	0.42801
chr01	1_955016	rs34927559	955016	AGRN	0.909714	0.434558
chr01	1_100288630	rs3931245	100288630		0.909691	0.4282
chr14	14_106081309	rs4983358	106081309		0.909691	0.4282
chr16	16_16445303		16445303		0.909639	0.497975
chr09	9_165793		165793	CBWD1	0.90955	0.473028
chr01	1_147971749		147971749		0.909533	0.436604
chr01	1_143956054		143956054	SRGAP2P2	0.909507	0.438175
chr14	14_52261624	rs11157855	52261624		0.90938	0.552919
chr21	21_28894963	rs192150	28894963		0.909352	0.508494
chr22	22_18832978		18832978		0.909344	0.620441
chr13	13_41530074		41530074	ELF1	0.909311	0.492306
chr16	16_32223076		32223076		0.909183	0.58551
chr01	1_108847001		108847001	RP11-483I13.2,RP11-483I13.3	0.909157	0.433636
chr12	12_133643846	rs114333447	133643846		0.909157	0.433636
chr15	15_28658644		28658644		0.909012	0.510908
chr03	3_75724798		75724798	RP11-413E6.5	0.908858	0.494228
chr15	15_30564731		30564731		0.908858	0.494228
chr15	15_22019481		22019481		0.908826	0.465375
chr16	16_2679632		2679632	AC141586.1,AC141586.2	0.908662	0.435751
chr08	8_7967290	rs78938276	7967290		0.908522	0.479424
chr09	9_43548606		43548606		0.908522	0.479424
chr12	12_9583216	rs3864916	9583216	DDX12	0.908522	0.479424
chr01	1_60846952		60846952		0.908511	0.428118
chr02	2_40237639		40237639	AC007254.1	0.908433	0.430492
chr10	10_110268934	rs7917712	110268934		0.908432	0.496969
chr20	20_61885206	rs8119038	61885206	NKAIN4	0.908407	0.479534
chr02	2_89558358		89558358	AC096579.3	0.908339	0.483978
chr03	3_75715734		75715734	FRG2C	0.9083	0.431772
chr13	13_56690061	rs652167	56690061		0.908216	0.431116
chr20	20_41758415	rs6065577	41758415	PTPRT	0.908064	0.47931
chr13	13_19027392	rs61960715	19027392		0.907966	0.42585
chr12	12_130286833	rs10847950	130286833	TMEM132D	0.907955	0.478619
chr01	1_108833853		108833853	RP11-483I13.2,RP11-483I13.3	0.907901	0.495459
chr09	9_46123420		46123420		0.907901	0.495459
chr06	6_100271922		100271922		0.907784	0.48998
chr07	7_48904806		48904806		0.907769	0.485034
chr15	15_28658488		28658488		0.907761	0.456758
chr20	20_26052298		26052298	C20orf91	0.907747	0.496993
chr22	22_21707009		21707009	TOP3B	0.907747	0.496993
chr03	3_76262068	rs62267413	76262068	ROBO2	0.907742	0.447614
chr16	16_22482718		22482718	AC130466.1,RP11-368J21.1,AC106788.2	0.907673	0.486961
chr09	9_32715198		32715198		0.907635	0.429903
chr16	16_32713180		32713180		0.907635	0.429903
chr20	20_26051109		26051109	C20orf91	0.907635	0.429903
chr06	6_120959000	rs7770687	120959000		0.907603	0.531732
chr08	8_7394895		7394895		0.907541	0.486652
chr01	1_248672424		248672424		0.907525	0.491776
chr01	1_144455120		144455120		0.907503	0.496072
chr14	14_19523156		19523156		0.907503	0.496072
chr01	1_149615747		149615747	RP11-277L2.1	0.907434	0.429444
chr01	1_17068380		17068380		0.907227	0.48599
chr13	13_64293025		64293025	RP11-473M10.3	0.907099	0.439317
chr19	19_56599405	rs4077285	56599405	ZNF787	0.907091	0.499415
chr16	16_16824518		16824518		0.907081	0.486084
chr06	6_26775458	rs2498409	26775458		0.90707	0.425739
chr16	16_18370379		18370379		0.907015	0.47983
chr03	3_51012302	rs79464389	51012302		0.906872	0.470109
chr22	22_49661791		49661791	Z82202.1	0.906788	0.426455
chr11	11_33397969	rs2761206	33397969		0.906777	0.480119
chr01	1_207387381	rs112030131	207387381		0.906668	0.426343
chr08	8_7156425		7156425		0.906588	0.47986
chr01	1_106121930	rs6680975	106121930		0.906559	0.620376
chr01	1_248704078		248704078		0.906253	0.436401
chr20	20_62924214		62924214	C20orf69,RP11-476I15.1	0.906186	0.425004
chr09	9_66348507		66348507		0.906056	0.425265
chr12	12_131788979		131788979		0.906056	0.425265
chr01	1_89883353		89883353	RP4-644F6.2	0.905991	0.452588
chr07	7_144053741		144053741	ARHGEF5	0.905863	0.478901
chr02	2_131270697		131270697		0.905843	0.478943
chr22	22_29802100	rs4823035	29802100		0.905572	0.611238
chr01	1_13334140		13334140		0.905399	0.433923
chr07	7_143474925		143474925	AC099548.1,RP11-61L23.1	0.905399	0.433923
chr09	9_46380927		46380927		0.905388	0.4848
chr01	1_145328113		145328113	AL592307.1	0.905325	0.469503
chr12	12_33423760	rs7399340	33423760		0.905309	0.474531
chr01	1_17067278		17067278		0.905222	0.430424
chr06	6_168397461		168397461	C6orf54	0.905208	0.498306
chr04	4_9237044		9237044	AC108519.1,AC108519.5	0.905143	0.470696
chr09	9_69875299		69875299		0.905102	0.460152
chr22	22_43549609	rs12185873	43549609	TSPO	0.905022	0.467365
chr01	1_39982155		39982155	BMP8A,RP11-69E11.1	0.904953	0.488765
chr01	1_142864595		142864595		0.904731	0.486067
chr03	3_195199792		195199792		0.904686	0.424108
chr17	17_29365665		29365665		0.904628	0.450582
chr01	1_147772070		147772070		0.904426	0.492854
chr22	22_21729024		21729024	TOP3B	0.904426	0.492854
chr20	20_46521916		46521916		0.904367	0.469247
chr04	4_103129792	rs151427	103129792		0.904347	0.481679
chr09	9_69589797		69589797		0.904339	0.515123
chr06	6_112849278	rs9387086	112849278		0.904314	0.476408
chr14	14_43899482	rs7141468	43899482		0.904267	0.510275
chr01	1_108935182		108935182	RP11-242D10.1,NBPF5,NBPF6	0.904248	0.494492
chr13	13_85914979	rs34446446	85914979		0.904235	0.465673
chr06	6_169825506	rs35392750	169825506		0.904184	0.470959
chr15	15_85812787		85812787		0.90416	0.517689
chr16	16_32784796		32784796		0.904144	0.428106
chr01	1_248671428		248671428		0.904144	0.428106
chr14	14_49564313	rs4466991	49564313		0.904122	0.424334
chr22	22_16118096		16118096	LA16c-60H5.2	0.904028	0.432875
chr16	16_55830364		55830364		0.904015	0.493522
chr18	18_13691876		13691876	C18orf19	0.903843	0.506248
chr03	3_75690856	rs115633760	75690856		0.903769	0.480849
chr09	9_41854479		41854479		0.903512	0.478222
chr01	1_144315211		144315211	BX248398.1	0.903454	0.484278
chr03	3_192876196		192876196	RP11-143P4.1	0.903417	0.449822
chr01	1_16991254		16991254		0.903403	0.482226
chr09	9_45380992		45380992		0.903323	0.602002
chr19	19_15785028		15785028	CYP4F12	0.903269	0.437371
chr03	3_102939585	rs6776276	102939585		0.903264	0.466266
chr07	7_63182179	rs77180421	63182179		0.903259	0.476872
chr16	16_32776668		32776668		0.903052	0.481226
chr09	9_74468548		74468548		0.903052	0.421722
chr16	16_69992479		69992479	CLEC18A	0.903004	0.424727
chr10	10_134319390	rs28656797	134319390		0.902938	0.491958
chr22	22_16409110		16409110	LA16c-60G3.1	0.902934	0.60016
chr20	20_48538720	rs8115405	48538720		0.902906	0.46038
chr16	16_19263838		19263838	SYT17	0.902853	0.440979
chr14	14_106093511		106093511		0.902838	0.423307
chr13	13_19191139		19191139		0.902769	0.498518
chr01	1_149586451		149586451	RP11-277L2.1	0.902733	0.476333
chr01	1_143944433		143944433	SRGAP2P2	0.902733	0.476333
chr09	9_41240746		41240746		0.902688	0.56087
chr09	9_130606015	rs2417058	130606015	ENG	0.90263	0.425171
chr02	2_114361365	rs10181034	114361365		0.902574	0.489232
chr01	1_149591554		149591554	RP11-277L2.1,RP11-353N4.2	0.902533	0.477153
chr06	6_7945576	rs155494	7945576		0.902485	0.470653
chr09	9_46327603		46327603		0.902404	0.421484
chr16	16_1292003		1292003	TPSAB1	0.902359	0.427022
chr19	19_7345261		7345261		0.902222	0.469061
chr01	1_144451837		144451837		0.902137	0.482244
chr17	17_69604948		69604948		0.902105	0.47087
chr04	4_64714802		64714802		0.90205	0.48997
chr01	1_149611480		149611480	RP11-277L2.1	0.901943	0.420812
chr07	7_102272647		102272647	AC093668.1	0.901943	0.420812
chr01	1_148771540		148771540		0.901874	0.482715
chr01	1_143461317	rs4125132	143461317		0.901872	0.479801
chr02	2_131268679		131268679		0.901821	0.475079
chr01	1_47535757		47535757	CYP4Z1	0.901794	0.469881
chr17	17_502303	rs8069258	502303	VPS53	0.901715	0.442579
chr14	14_106092872		106092872		0.901697	0.432429
chr09	9_46198649		46198649		0.90153	0.422546
chr09	9_67685682		67685682		0.90146	0.55603
chr01	1_143644902		143644902		0.901351	0.531549
chr17	17_78947240	rs7218426	78947240		0.901307	0.447941
chr16	16_18664606		18664606		0.901277	0.428536
chr12	12_8561209	rs76916501	8561209		0.901202	0.434461
chr11	11_23467381	rs74868884	23467381		0.901161	0.475784
chr16	16_20461267		20461267		0.901061	0.42794
chr20	20_26047618		26047618	C20orf91	0.901061	0.42794
chr03	3_75620575	rs116120291	75620575		0.900944	0.597113
chr16	16_28399782		28399782	EIF3CL	0.900939	0.490306
chr16	16_20461401		20461401		0.900939	0.490306
chr01	1_148814575		148814575		0.900896	0.580744
chr18	18_14556763	rs2646534	14556763		0.90086	0.47611
chr01	1_104239985		104239985		0.900818	0.440619
chr01	1_17064216		17064216		0.900715	0.489825
chr15	15_28824272		28824272		0.900715	0.489825
chr08	8_216297		216297		0.900712	0.48672
chr06	6_66014606		66014606	RP11-74E24.1,EYS	0.900692	0.507307
chr01	1_13354685		13354685		0.900546	0.453836
chr18	18_13978559		13978559		0.900525	0.419976
chr07	7_143318600		143318600	FAM115C	0.900516	0.491024
chr11	11_89784070		89784070	AP004607.1	0.900489	0.489547
chr06	6_121927674	rs9482182	121927674		0.900406	0.473799
chr01	1_143916177		143916177	SRGAP2P2	0.900343	0.597542
chr01	1_248804020		248804020		0.90034	0.466207
chr06	6_100274050	rs9484336	100274050		0.900325	0.451756
chr19	19_18653921	rs10402554	18653921		0.900273	0.424558
chr09	9_28117512	rs7041578	28117512	LINGO2	0.900074	0.430667

## Sheet: AFR_AME
Table S1. Top FST values (>0.9) for the population groups AFR-AME
CHR	SNP	rs-number	Position	Loci	FST	In
chr01	1_158926702	rs1102010	158926702	PYHIN1	1	0.693147
chr01	1_236878639	rs1773445	236878639	ACTN2	1	0.693147
chr01	1_106121156	rs4459161	106121156		1	0.693147
chr01	1_149600174		149600174	RP11-277L2.1	1	0.693147
chr01	1_12972740		12972740	RP11-450I1.1	1	0.693147
chr01	1_12952966		12952966	RP11-450I1.1,PRAMEF10	1	0.693147
chr01	1_108837952		108837952	RP11-483I13.2,RP11-483I13.3	1	0.693147
chr01	1_109001372		109001372	NBPF6	1	0.693147
chr01	1_13386983		13386983	PRAMEF8	1	0.693147
chr01	1_120852724		120852724	FAM72B	1	0.693147
chr01	1_144317045		144317045	BX248398.1	1	0.693147
chr01	1_144584761		144584761		1	0.693147
chr01	1_147774627		147774627		1	0.693147
chr01	1_148833753		148833753		1	0.693147
chr01	1_147519884		147519884		1	0.693147
chr01	1_13133613		13133613		1	0.693147
chr01	1_144583685		144583685		1	0.693147
chr01	1_13356706		13356706		1	0.693147
chr02	2_110778759		110778759		1	0.693147
chr02	2_91615860		91615860		1	0.693147
chr03	3_75704589	rs114693467	75704589		1	0.693147
chr03	3_195680447		195680447		1	0.693147
chr07	7_101316375		101316375		1	0.693147
chr08	8_11938339	rs77978087	11938339		1	0.693147
chr08	8_12217504		12217504		1	0.693147
chr09	9_42453989		42453989	RP11-146D12.5	1	0.693147
chr09	9_46390753		46390753	FAM27D1	1	0.693147
chr09	9_43319070		43319070	RP11-186G6.1	1	0.693147
chr09	9_46395603		46395603		1	0.693147
chr09	9_46382074		46382074		1	0.693147
chr09	9_67049750		67049750		1	0.693147
chr09	9_41301990		41301990		1	0.693147
chr09	9_41114631		41114631		1	0.693147
chr11	11_25448742		25448742		1	0.693147
chr11	11_89690689		89690689		1	0.693147
chr12	12_89219852	rs396947	89219852		1	0.693147
chr12	12_9695777	rs2536881	9695777		1	0.693147
chr12	12_131826071	rs7139138	131826071		1	0.693147
chr12	12_8132760	rs78858760	8132760		1	0.693147
chr12	12_133574209	rs114366580	133574209	ZNF26	1	0.693147
chr12	12_133584644	rs115790878	133584644	ZNF26	1	0.693147
chr12	12_133518203	rs116261711	133518203	ZNF605	1	0.693147
chr12	12_133503827	rs117369997	133503827	ZNF605	1	0.693147
chr14	14_20073562		20073562		1	0.693147
chr15	15_102518387		102518387		1	0.693147
chr16	16_8744086	rs1641083	8744086		1	0.693147
chr16	16_33731279		33731279	AC140658.4	1	0.693147
chr16	16_18664553		18664553		1	0.693147
chr16	16_15331525		15331525		1	0.693147
chr16	16_16813677		16813677		1	0.693147
chr18	18_60248311		60248311		1	0.693147
chr20	20_2999879	rs9679800	2999879	PTPRA	1	0.693147
chr20	20_45523308	rs13043776	45523308	EYA2	1	0.693147
chr20	20_46464449		46464449		1	0.693147
chr21	21_46390422	rs2225436	46390422	C21orf70	1	0.693147
chr22	22_42520111		42520111	RP4-669P10.1	1	0.693147
chr22	22_21739341		21739341	TOP3B,RIMBP3B	1	0.693147
chr22	22_16187139		16187139	AP000525.3,AP000525.4	1	0.693147
chr22	22_21506392		21506392	TOP3B	1	0.693147
chr22	22_21875215		21875215	TOP3B	1	0.693147
chr22	22_42532267		42532267	RP4-669P10.1	1	0.693147
chr22	22_16407962		16407962	LA16c-60G3.1	1	0.693147
chr02	2_111103545		111103545		0.974633	0.638135
chr07	7_48904640		48904640		0.974633	0.638135
chr01	1_180184097	rs61809103	180184097		0.974458	0.682931
chr01	1_144572556	rs78720342	144572556		0.974458	0.682931
chr01	1_108781440		108781440	NBPF4	0.974458	0.682931
chr01	1_12973551		12973551	RP11-450I1.1	0.974458	0.682931
chr01	1_13413621		13413621	RP11-219C24.3	0.974458	0.682931
chr01	1_13033246		13033246	PRAMEF6,RP11-450I1.1	0.974458	0.682931
chr01	1_108840176		108840176	RP11-483I13.2,RP11-483I13.3	0.974458	0.682931
chr01	1_145963165		145963165		0.974458	0.682931
chr01	1_13355791		13355791		0.974458	0.682931
chr01	1_145973873		145973873		0.974458	0.682931
chr01	1_13332018		13332018		0.974458	0.682931
chr02	2_87957989		87957989		0.974458	0.682931
chr03	3_112467705		112467705	RP11-147G7.1	0.974458	0.682931
chr04	4_64112090		64112090		0.974458	0.682931
chr07	7_101307902		101307902		0.974458	0.682931
chr08	8_7926883	rs80170212	7926883		0.974458	0.682931
chr08	8_145212734		145212734	HEATR7A	0.974458	0.682931
chr08	8_32675759		32675759		0.974458	0.682931
chr08	8_7661771		7661771		0.974458	0.682931
chr09	9_43029451		43029451	RP11-399F4.4	0.974458	0.682931
chr09	9_67248647		67248647		0.974458	0.682931
chr09	9_46214645		46214645		0.974458	0.682931
chr10	10_51599676	rs80041377	51599676	TIMM23	0.974458	0.682931
chr12	12_133564542	rs116503761	133564542	ZNF26	0.974458	0.682931
chr14	14_106343845	rs2093214	106343845		0.974458	0.682931
chr14	14_57455335	rs12886090	57455335		0.974458	0.682931
chr14	14_50287728	rs58767272	50287728	SDCCAG1	0.974458	0.682931
chr15	15_23671477	rs7173842	23671477		0.974458	0.682931
chr16	16_16800507		16800507		0.974458	0.682931
chr17	17_43318778	rs7218169	43318778	FMNL1	0.974458	0.682931
chr17	17_50734797		50734797		0.974458	0.682931
chr20	20_26051638		26051638	C20orf91	0.974458	0.682931
chr21	21_28894963	rs192150	28894963		0.974458	0.682931
chr22	22_16157498		16157498	AP000525.2,AP000525.3	0.974458	0.682931
chr22	22_21651725		21651725	TOP3B	0.974458	0.682931
chr01	1_106121930	rs6680975	106121930		0.949877	0.67479
chr01	1_83637186	rs9429350	83637186		0.949877	0.67479
chr01	1_24283716	rs9650969	24283716		0.949877	0.67479
chr01	1_202709410	rs61820950	202709410	KDM5B	0.949877	0.67479
chr01	1_148760541	rs78723180	148760541		0.949877	0.67479
chr01	1_143689778		143689778	BX284650.1,BX284650.6	0.949877	0.67479
chr01	1_108945770		108945770	RP11-242D10.1,NBPF5,NBPF6	0.949877	0.67479
chr01	1_147924438		147924438	RP11-495P10.1	0.949877	0.67479
chr01	1_145361316		145361316	AL592307.1	0.949877	0.67479
chr01	1_13366053		13366053	PRAMEF5	0.949877	0.67479
chr01	1_110225879		110225879	GSTM2	0.949877	0.67479
chr01	1_155604721		155604721	AL353807.1	0.949877	0.67479
chr01	1_147519552		147519552		0.949877	0.67479
chr01	1_147487622		147487622		0.949877	0.67479
chr01	1_144553381		144553381		0.949877	0.67479
chr01	1_248711178		248711178		0.949877	0.67479
chr01	1_13370192		13370192		0.949877	0.67479
chr03	3_195450860	rs74697796	195450860	MUC20	0.949877	0.67479
chr03	3_75720611		75720611	AC108724.2	0.949877	0.67479
chr07	7_7014788	rs4346917	7014788		0.949877	0.67479
chr07	7_143493169		143493169	AC099548.1,RP11-61L23.1	0.949877	0.67479
chr07	7_143248720		143248720		0.949877	0.67479
chr08	8_75364246	rs10957719	75364246		0.949877	0.67479
chr09	9_42852739		42852739	AC129778.2	0.949877	0.67479
chr09	9_43736147		43736147	CNTNAP3B	0.949877	0.67479
chr09	9_46307517		46307517		0.949877	0.67479
chr09	9_65913852		65913852		0.949877	0.67479
chr10	10_51907413		51907413		0.949877	0.67479
chr12	12_69997766	rs710758	69997766		0.949877	0.67479
chr12	12_131826124	rs7138242	131826124		0.949877	0.67479
chr12	12_9016919	rs10219653	9016919		0.949877	0.67479
chr12	12_9678809	rs10771839	9678809		0.949877	0.67479
chr12	12_133542549	rs115272239	133542549		0.949877	0.67479
chr13	13_56690055	rs652180	56690055		0.949877	0.67479
chr14	14_106105079	rs78122173	106105079		0.949877	0.67479
chr15	15_22116907		22116907		0.949877	0.67479
chr15	15_22594709		22594709		0.949877	0.67479
chr15	15_102476503		102476503		0.949877	0.67479
chr16	16_81119499		81119499	GCSH	0.949877	0.67479
chr16	16_32677282		32677282		0.949877	0.67479
chr16	16_16814593		16814593		0.949877	0.67479
chr17	17_36542958		36542958	SOCS7	0.949877	0.67479
chr18	18_44556867		44556867	KATNAL2	0.949877	0.67479
chr18	18_14859178		14859178		0.949877	0.67479
chr19	19_48432144		48432144		0.949877	0.67479
chr20	20_26047881		26047881	C20orf91	0.949877	0.67479
chr20	20_26052036		26052036	C20orf91	0.949877	0.67479
chr20	20_26047634		26047634	C20orf91	0.949877	0.67479
chr21	21_46390423	rs2225437	46390423	C21orf70	0.949877	0.67479
chr22	22_28217846	rs115171602	28217846		0.949877	0.67479
chr22	22_16186410		16186410	AP000525.3,AP000525.4	0.949877	0.67479
chr22	22_18832751		18832751		0.949877	0.67479
chr09	9_69042508		69042508		0.949091	0.627988
chr13	13_25973681	rs9319218	25973681	ATP8A2	0.949091	0.627988
chr15	15_30660623		30660623	CHRFAM7A	0.949091	0.627988
chr01	1_13365987		13365987	PRAMEF5	0.948799	0.600374
chr07	7_101301415		101301415		0.948799	0.600374
chr09	9_14665057	rs3955154	14665057	ZDHHC21	0.948799	0.600374
chr13	13_110101935		110101935		0.948799	0.600374
chr16	16_9380053	rs6498564	9380053		0.948799	0.600374
chr17	17_19015826		19015826		0.948799	0.600374
chr08	8_7020838		7020838		0.948799	0.600374
chr08	8_7867404		7867404		0.948799	0.600374
chr08	8_11939575		11939575		0.948799	0.600374
chr12	12_12476099		12476099		0.948799	0.600374
chr01	1_144586490	rs2660498	144586490		0.926196	0.66743
chr01	1_224528389	rs6677485	224528389		0.926196	0.66743
chr01	1_60846945	rs75419985	60846945		0.926196	0.66743
chr01	1_13036447		13036447	PRAMEF6,RP11-450I1.1,PRAMEF22	0.926196	0.66743
chr01	1_108774960		108774960	NBPF4	0.926196	0.66743
chr01	1_108833891		108833891	RP11-483I13.2,RP11-483I13.3	0.926196	0.66743
chr01	1_2054466		2054466	PRKCZ	0.926196	0.66743
chr01	1_248670585		248670585		0.926196	0.66743
chr01	1_149391570		149391570		0.926196	0.66743
chr01	1_17067246		17067246		0.926196	0.66743
chr01	1_17073098		17073098		0.926196	0.66743
chr01	1_13358570		13358570		0.926196	0.66743
chr01	1_248708837		248708837		0.926196	0.66743
chr03	3_122499566	rs35729537	122499566	HSPBAP1	0.926196	0.66743
chr03	3_75675513	rs115527908	75675513		0.926196	0.66743
chr04	4_157210459	rs7682737	157210459		0.926196	0.66743
chr08	8_114918813	rs7819530	114918813		0.926196	0.66743
chr08	8_20609		20609		0.926196	0.66743
chr09	9_39218574		39218574	CNTNAP3	0.926196	0.66743
chr09	9_43048594		43048594		0.926196	0.66743
chr09	9_46195488		46195488		0.926196	0.66743
chr09	9_39576222		39576222		0.926196	0.66743
chr13	13_73279138	rs7400289	73279138		0.926196	0.66743
chr14	14_19662024		19662024	AL589743.2	0.926196	0.66743
chr15	15_28925792	rs427197	28925792		0.926196	0.66743
chr16	16_74439250		74439250		0.926196	0.66743
chr16	16_28709713		28709713		0.926196	0.66743
chr16	16_18509021		18509021		0.926196	0.66743
chr18	18_11620211		11620211	AMAC1L1,AP001120.1	0.926196	0.66743
chr18	18_70995442		70995442		0.926196	0.66743
chr20	20_26049808		26049808	C20orf91	0.926196	0.66743
chr22	22_29802100	rs4823035	29802100		0.926196	0.66743
chr22	22_21473623		21473623	TOP3B,AP000550.1,AP000550.2,KB-1592A4.1	0.926196	0.66743
chr22	22_18843119		18843119	AC008103.3	0.926196	0.66743
chr01	1_148814575		148814575		0.924532	0.619916
chr08	8_7653301		7653301		0.92366	0.566616
chr18	18_62276281	rs111709682	62276281		0.92366	0.566616
chr18	18_27176325		27176325		0.92366	0.566616
chr01	1_17086538		17086538	MST1P9	0.92327	0.590293
chr08	8_12384245		12384245	AC068587.3	0.92327	0.590293
chr09	9_43621927	rs10907641	43621927		0.92327	0.590293
chr09	9_42564322		42564322		0.92327	0.590293
chr15	15_55224424	rs115334805	55224424		0.92327	0.590293
chr16	16_9380051	rs6498563	9380051		0.92327	0.590293
chr22	22_20492241		20492241		0.92327	0.590293
chr01	1_144538557	rs744041	144538557		0.907383	0.660574
chr01	1_144573755	rs3882064	144573755		0.907383	0.660574
chr01	1_143910714		143910714	FAM72D	0.907383	0.660574
chr01	1_108773131		108773131	NBPF4	0.907383	0.660574
chr01	1_145910412		145910412	GPR89C	0.907383	0.660574
chr01	1_149615495		149615495	RP11-277L2.1	0.907383	0.660574
chr01	1_143956205		143956205	SRGAP2P2	0.907383	0.660574
chr01	1_143974632		143974632	SRGAP2P2	0.907383	0.660574
chr01	1_13003254		13003254	PRAMEF6,RP11-450I1.1	0.907383	0.660574
chr01	1_143974633		143974633	SRGAP2P2	0.907383	0.660574
chr01	1_248703235		248703235		0.907383	0.660574
chr01	1_17068106		17068106		0.907383	0.660574
chr01	1_13333491		13333491		0.907383	0.660574
chr01	1_13398526		13398526		0.907383	0.660574
chr03	3_75680920	rs115169851	75680920		0.907383	0.660574
chr03	3_75715790	rs115480145	75715790		0.907383	0.660574
chr03	3_75726750		75726750	RP11-413E6.5	0.907383	0.660574
chr05	5_17622067	rs1849835	17622067		0.907383	0.660574
chr07	7_14319423	rs3900420	14319423	DGKB	0.907383	0.660574
chr07	7_26356		26356	AC093627.8	0.907383	0.660574
chr07	7_101321943		101321943		0.907383	0.660574
chr09	9_18197446	rs4604551	18197446		0.907383	0.660574
chr09	9_76703284	rs12552968	76703284		0.907383	0.660574
chr09	9_38932888	rs62567599	38932888		0.907383	0.660574
chr09	9_47226462		47226462		0.907383	0.660574
chr09	9_32714242		32714242		0.907383	0.660574
chr09	9_39379278		39379278		0.907383	0.660574
chr09	9_42024169		42024169		0.907383	0.660574
chr11	11_72939226	rs10898908	72939226	P2RY2	0.907383	0.660574
chr12	12_133637875	rs114872582	133637875	ZNF84	0.907383	0.660574
chr14	14_19679525		19679525	AL589743.5,AL589743.2	0.907383	0.660574
chr15	15_43870901		43870901	HISPPD2A	0.907383	0.660574
chr15	15_30735809		30735809		0.907383	0.660574
chr16	16_32871491	rs370375	32871491		0.907383	0.660574
chr16	16_72729125	rs61239874	72729125		0.907383	0.660574
chr16	16_20540592		20540592		0.907383	0.660574
chr16	16_20594891		20594891		0.907383	0.660574
chr16	16_16578253		16578253		0.907383	0.660574
chr16	16_32795054		32795054		0.907383	0.660574
chr16	16_33990476		33990476		0.907383	0.660574
chr16	16_20540109		20540109		0.907383	0.660574
chr17	17_44432406		44432406	AC005829.2	0.907383	0.660574
chr17	17_14141659		14141659		0.907383	0.660574
chr17	17_45116073		45116073		0.907383	0.660574
chr19	19_56599405	rs4077285	56599405	ZNF787	0.907383	0.660574
chr20	20_17767414	rs2245094	17767414		0.907383	0.660574
chr21	21_43276208		43276208	PRDM15	0.907383	0.660574
chr22	22_16635569		16635569	LA16c-13E4.2	0.907383	0.660574
chr22	22_21484982		21484982	TOP3B	0.907383	0.660574
chr22	22_16150589		16150589	AP000525.3	0.907383	0.660574
chr22	22_21500201		21500201	TOP3B	0.907383	0.660574
chr22	22_21724230		21724230	TOP3B	0.907383	0.660574
chr22	22_18832978		18832978		0.907383	0.660574
chr09	9_38934140		38934140		0.900892	0.612624
chr14	14_106085552	rs59473004	106085552		0.900892	0.612624
chr15	15_20699226		20699226	AC026495.1,HERC2P3	0.900892	0.612624
chr16	16_20196775	rs11074437	20196775		0.900892	0.612624
chr16	16_81317871	rs28635986	81317871	BCMO1	0.900892	0.612624
chr18	18_2510019	rs57051673	2510019		0.900892	0.612624
chr22	22_16466369		16466369		0.900892	0.612624

## Sheet: AFR_EAS
Table S1. Top FST values (>0.9) for the population groups AFR-EAS
CHR	SNP	rs-number	Position	Loci	FST	In
chr01	1_236878639	rs1773445	236878639	ACTN2	1	0.693147
chr01	1_144285057		144285057	BX248398.1	1	0.693147
chr01	1_144317045		144317045	BX248398.1	1	0.693147
chr01	1_144584761		144584761		1	0.693147
chr01	1_147774627		147774627		1	0.693147
chr01	1_147541711		147541711		1	0.693147
chr01	1_144583685		144583685		1	0.693147
chr02	2_110846547	rs114787832	110846547	MALL	1	0.693147
chr02	2_110846787	rs116487414	110846787	MALL	1	0.693147
chr02	2_91615860		91615860		1	0.693147
chr03	3_60698521		60698521	FHIT	1	0.693147
chr06	6_31970460		31970460	XXbac-BPG116M5.11,TNXA	1	0.693147
chr06	6_122301906		122301906		1	0.693147
chr07	7_74819317		74819317	GATSL1	1	0.693147
chr08	8_12217504		12217504		1	0.693147
chr08	8_7566097		7566097		1	0.693147
chr09	9_40701817		40701817	FAM75A3	1	0.693147
chr09	9_42850582		42850582	AC129778.2	1	0.693147
chr09	9_43319070		43319070	RP11-186G6.1	1	0.693147
chr09	9_66401642		66401642		1	0.693147
chr09	9_41114631		41114631		1	0.693147
chr10	10_48298912		48298912		1	0.693147
chr11	11_48907589		48907589		1	0.693147
chr11	11_48916998		48916998		1	0.693147
chr11	11_48907087		48907087		1	0.693147
chr12	12_9695777	rs2536881	9695777		1	0.693147
chr12	12_131826071	rs7139138	131826071		1	0.693147
chr12	12_8132760	rs78858760	8132760		1	0.693147
chr12	12_133613790	rs114224975	133613790	ZNF84	1	0.693147
chr12	12_133620444		133620444	ZNF84	1	0.693147
chr12	12_133602967		133602967		1	0.693147
chr13	13_20802835		20802835	GJB6	1	0.693147
chr20	20_45523308	rs13043776	45523308	EYA2	1	0.693147
chr21	21_30299777	rs1473774	30299777		1	0.693147
chr01	1_103411527	rs7414903	103411527	COL11A1	0.994102	0.682931
chr01	1_238415224	rs10925598	238415224		0.994102	0.682931
chr01	1_161121092	rs61801079	161121092		0.994102	0.682931
chr01	1_180184097	rs61809103	180184097		0.994102	0.682931
chr07	7_130576803	rs207223	130576803		0.994102	0.682931
chr07	7_158128049	rs62480950	158128049	PTPRN2	0.994102	0.682931
chr07	7_74839167		74839167	GATSL1	0.994102	0.682931
chr08	8_11896335	rs6601662	11896335		0.994102	0.682931
chr08	8_21637075	rs34570283	21637075	GFRA2	0.994102	0.682931
chr08	8_7661771		7661771		0.994102	0.682931
chr12	12_131826126	rs7309770	131826126		0.994102	0.682931
chr12	12_133579357	rs115200060	133579357	ZNF26	0.994102	0.682931
chr12	12_133600956	rs115222563	133600956		0.994102	0.682931
chr12	12_133566659	rs116577540	133566659	ZNF26	0.994102	0.682931
chr14	14_106332579	rs2857383	106332579		0.994102	0.682931
chr14	14_57800822	rs4393477	57800822		0.994102	0.682931
chr14	14_57455335	rs12886090	57455335		0.994102	0.682931
chr15	15_23671477	rs7173842	23671477		0.994102	0.682931
chr15	15_22722766	rs10796870	22722766		0.994102	0.682931
chr15	15_72949259		72949259	GOLGA6	0.994102	0.682931
chr15	15_30660623		30660623	CHRFAM7A	0.994102	0.682931
chr01	1_144304336		144304336	BX248398.1	0.993894	0.682931
chr01	1_13369609		13369609		0.993894	0.682931
chr03	3_195680476		195680476		0.993894	0.682931
chr09	9_42549116	rs78989296	42549116		0.993894	0.682931
chr09	9_46326966		46326966		0.993894	0.682931
chr09	9_67049750		67049750		0.993894	0.682931
chr09	9_45926201		45926201		0.993894	0.682931
chr09	9_42748023		42748023		0.993894	0.682931
chr12	12_9695776	rs2536882	9695776		0.993894	0.682931
chr12	12_133581827		133581827	ZNF26	0.993894	0.682931
chr15	15_20707715		20707715	AC026495.1,HERC2P3	0.993894	0.682931
chr18	18_14802871		14802871	AP006565.1	0.993894	0.682931
chr21	21_44702792	rs7279823	44702792		0.993894	0.682931
chr01	1_120852724		120852724	FAM72B	0.988807	0.67479
chr01	1_149547689		149547689		0.988807	0.67479
chr07	7_5988517		5988517	RSPH10B	0.988807	0.67479
chr08	8_7094575		7094575		0.988807	0.67479
chr09	9_70199836		70199836	RP11-15J10.1	0.988807	0.67479
chr09	9_69610914		69610914		0.988807	0.67479
chr09	9_46289371		46289371		0.988807	0.67479
chr12	12_133657066	rs116222134	133657066	ZNF140	0.988807	0.67479
chr15	15_22294702		22294702		0.988807	0.67479
chr16	16_33699278		33699278		0.988807	0.67479
chr16	16_16516935		16516935		0.988807	0.67479
chr18	18_14813758		14813758	AP006565.1	0.988807	0.67479
chr20	20_25761480		25761480	FAM182B	0.988807	0.67479
chr22	22_21778203		21778203	HIC2,TOP3B	0.988807	0.67479
chr22	22_42532267		42532267	RP4-669P10.1	0.988807	0.67479
chr22	22_16407962		16407962	LA16c-60G3.1	0.988807	0.67479
chr22	22_20618896		20618896		0.988807	0.67479
chr22	22_16992662		16992662		0.988807	0.67479
chr01	1_24283716	rs9650969	24283716		0.988203	0.67479
chr01	1_81942961	rs10874245	81942961		0.988203	0.67479
chr01	1_180184093	rs61809102	180184093		0.988203	0.67479
chr01	1_155604721		155604721	AL353807.1	0.988203	0.67479
chr01	1_144553381		144553381		0.988203	0.67479
chr04	4_49058035	rs13151871	49058035	CWH43	0.988203	0.67479
chr04	4_9237044		9237044	AC108519.1,AC108519.5	0.988203	0.67479
chr05	5_20758805		20758805		0.988203	0.67479
chr08	8_8020531		8020531		0.988203	0.67479
chr09	9_88722634		88722634		0.988203	0.67479
chr10	10_134000501	rs12356773	134000501	DPYSL4	0.988203	0.67479
chr11	11_99473583	rs5007821	99473583	CNTN5	0.988203	0.67479
chr11	11_20834386	rs7924374	20834386	NELL1	0.988203	0.67479
chr11	11_1687487		1687487	FAM99A	0.988203	0.67479
chr12	12_131826124	rs7138242	131826124		0.988203	0.67479
chr12	12_9016919	rs10219653	9016919		0.988203	0.67479
chr13	13_57720210		57720210	PRR20C	0.988203	0.67479
chr14	14_106209573	rs12881119	106209573		0.988203	0.67479
chr15	15_71885539		71885539	THSD4	0.988203	0.67479
chr16	16_21472282		21472282		0.988203	0.67479
chr19	19_48432144		48432144		0.988203	0.67479
chr22	22_17002050		17002050		0.988203	0.67479
chr01	1_223199600	rs12757338	223199600		0.987996	0.672724
chr01	1_144574215	rs28711482	144574215		0.987996	0.672724
chr04	4_67665392	rs13124946	67665392		0.987996	0.672724
chr08	8_7447103		7447103	AC134684.4	0.987996	0.672724
chr09	9_67248647		67248647		0.987996	0.672724
chr09	9_69042508		69042508		0.987996	0.672724
chr12	12_133578159	rs114128839	133578159	ZNF26	0.987996	0.672724
chr16	16_3247913		3247913		0.987996	0.672724
chr22	22_21724920		21724920	TOP3B,KB-1183D5.4	0.987996	0.672724
chr22	22_24278777		24278777		0.987996	0.672724
chr01	1_144572556	rs78720342	144572556		0.982909	0.664592
chr01	1_142954638		142954638	RP11-423O2.5	0.982909	0.664592
chr01	1_148819529		148819529		0.982909	0.664592
chr01	1_248674646		248674646		0.982909	0.664592
chr01	1_248675190		248675190		0.982909	0.664592
chr09	9_67042926		67042926	AQP7P4	0.982909	0.664592
chr09	9_40356454		40356454		0.982909	0.664592
chr09	9_46214645		46214645		0.982909	0.664592
chr09	9_67721959		67721959		0.982909	0.664592
chr12	12_133611780	rs116575823	133611780		0.982909	0.664592
chr12	12_132880600		132880600	GALNT9	0.982909	0.664592
chr13	13_25973681	rs9319218	25973681	ATP8A2	0.982909	0.664592
chr16	16_51038178	rs6500356	51038178		0.982909	0.664592
chr17	17_44496752		44496752		0.982909	0.664592
chr01	1_149808804		149808804	HIST2H4A	0.982702	0.66743
chr01	1_13335424		13335424		0.982702	0.66743
chr11	11_47119418	rs7106066	47119418	C11orf49	0.982702	0.66743
chr16	16_30969486	rs11643872	30969486	SETD1A	0.982702	0.66743
chr16	16_20540710		20540710		0.982702	0.66743
chr19	19_53180141	rs4563136	53180141		0.982702	0.66743
chr01	1_16375064	rs1889790	16375064	CLCNKB	0.982302	0.66743
chr01	1_64971286	rs4347243	64971286		0.982302	0.66743
chr01	1_248817871		248817871		0.982302	0.66743
chr01	1_83820105		83820105		0.982302	0.66743
chr01	1_144391208		144391208		0.982302	0.66743
chr04	4_189316272	rs74510822	189316272		0.982302	0.66743
chr09	9_562180	rs2641980	562180	KANK1	0.982302	0.66743
chr09	9_46195488		46195488		0.982302	0.66743
chr09	9_46163754		46163754		0.982302	0.66743
chr14	14_106085552	rs59473004	106085552		0.982302	0.66743
chr14	14_106092883		106092883		0.982302	0.66743
chr16	16_20196775	rs11074437	20196775		0.982302	0.66743
chr16	16_28456648		28456648		0.982302	0.66743
chr16	16_28677605		28677605		0.982302	0.66743
chr01	1_355280	rs2527589	355280		0.982097	0.664592
chr01	1_144579369	rs55801433	144579369		0.982097	0.664592
chr01	1_144495394		144495394	AL592284.2	0.982097	0.664592
chr01	1_121427873		121427873		0.982097	0.664592
chr01	1_13333977		13333977		0.982097	0.664592
chr01	1_13377268		13377268		0.982097	0.664592
chr02	2_87914233		87914233		0.982097	0.664592
chr03	3_197911149		197911149	AC073135.6	0.982097	0.664592
chr07	7_101326172		101326172		0.982097	0.664592
chr08	8_12465840	rs71514439	12465840		0.982097	0.664592
chr08	8_11926670		11926670	DEFB130	0.982097	0.664592
chr09	9_46214915		46214915		0.982097	0.664592
chr09	9_69042503		69042503		0.982097	0.664592
chr09	9_44317517		44317517		0.982097	0.664592
chr12	12_69997766	rs710758	69997766		0.982097	0.664592
chr12	12_55182883	rs10431544	55182883		0.982097	0.664592
chr12	12_133643672	rs114787138	133643672		0.982097	0.664592
chr16	16_81119499		81119499	GCSH	0.982097	0.664592
chr16	16_16814593		16814593		0.982097	0.664592
chr20	20_25769647		25769647	FAM182B	0.982097	0.664592
chr01	1_16375063	rs1889789	16375063	CLCNKB	0.977382	0.660574
chr01	1_144573755	rs3882064	144573755		0.977382	0.660574
chr01	1_24335104	rs4474201	24335104		0.977382	0.660574
chr01	1_25690814		25690814	RHCE	0.977382	0.660574
chr01	1_145910412		145910412	GPR89C	0.977382	0.660574
chr04	4_108229301		108229301		0.977382	0.660574
chr05	5_124952456	rs10077879	124952456		0.977382	0.660574
chr06	6_26720852		26720852		0.977382	0.660574
chr09	9_76703278	rs3000654	76703278		0.977382	0.660574
chr09	9_76703284	rs12552968	76703284		0.977382	0.660574
chr09	9_38932888	rs62567599	38932888		0.977382	0.660574
chr09	9_40579210		40579210	RP11-292B8.2	0.977382	0.660574
chr09	9_32714242		32714242		0.977382	0.660574
chr09	9_39379278		39379278		0.977382	0.660574
chr11	11_99451535	rs78534042	99451535	CNTN5	0.977382	0.660574
chr12	12_9016915	rs10219582	9016915		0.977382	0.660574
chr12	12_133595827	rs114253609	133595827		0.977382	0.660574
chr12	12_133637875	rs114872582	133637875	ZNF84	0.977382	0.660574
chr12	12_133599131	rs114906417	133599131		0.977382	0.660574
chr15	15_23671465	rs7169680	23671465		0.977382	0.660574
chr16	16_2677244		2677244	AC141586.1,AC141586.2	0.977382	0.660574
chr22	22_43549609	rs12185873	43549609	TSPO	0.977382	0.660574
chr22	22_16262147		16262147	POTEH	0.977382	0.660574
chr22	22_18688001		18688001	AC008079.1	0.977382	0.660574
chr01	1_83637186	rs9429350	83637186		0.97701	0.656469
chr01	1_108992040	rs77219475	108992040	NBPF6	0.97701	0.656469
chr01	1_145986407		145986407		0.97701	0.656469
chr01	1_248699317		248699317		0.97701	0.656469
chr08	8_75364246	rs10957719	75364246		0.97701	0.656469
chr09	9_65587019		65587019	RP11-203I2.1	0.97701	0.656469
chr09	9_65913852		65913852		0.97701	0.656469
chr10	10_135237979		135237979	SPRN	0.97701	0.656469
chr11	11_89717574		89717574	AP004607.4	0.97701	0.656469
chr12	12_133575707	rs114790257	133575707	ZNF26	0.97701	0.656469
chr12	12_133656858	rs115533661	133656858	ZNF140	0.97701	0.656469
chr12	12_133681091		133681091	ZNF140	0.97701	0.656469
chr15	15_34674006		34674006	GOLGA8A	0.97701	0.656469
chr15	15_30644015		30644015		0.97701	0.656469
chr18	18_12144061		12144061		0.97701	0.656469
chr21	21_44684194	rs79492627	44684194		0.97701	0.656469
chr22	22_16256955		16256955	POTEH	0.97701	0.656469
chr03	3_75708215	rs115230283	75708215		0.976805	0.657241
chr05	5_34245201	rs62364419	34245201		0.976805	0.657241
chr01	1_144307131		144307131	BX248398.1	0.976598	0.662813
chr01	1_149629483		149629483	RP11-277L2.1	0.976598	0.662813
chr01	1_149619462		149619462	RP11-277L2.1	0.976598	0.662813
chr01	1_13369133		13369133		0.976598	0.662813
chr01	1_13338514		13338514		0.976598	0.662813
chr02	2_87387563		87387563	AC083899.1	0.976598	0.662813
chr02	2_19224455		19224455	AC092594.1	0.976598	0.662813
chr02	2_131283022		131283022	AC013269.1,CFC1B	0.976598	0.662813
chr05	5_69455023		69455023	AC140134.2	0.976598	0.662813
chr09	9_41423342		41423342	RP11-144A16.1	0.976598	0.662813
chr12	12_133543166	rs115492957	133543166		0.976598	0.662813
chr14	14_35025604		35025604		0.976598	0.662813
chr14	14_35025602		35025602		0.976598	0.662813
chr16	16_8744086	rs1641083	8744086		0.976598	0.662813
chr16	16_21402417		21402417	RUNDC2B	0.976598	0.662813
chr18	18_35315727	rs11662983	35315727		0.976598	0.662813
chr19	19_7342296	rs11878859	7342296		0.976598	0.662813
chr22	22_21796465		21796465	HIC2,TOP3B	0.976598	0.662813
chr22	22_21478472		21478472	TOP3B,POM121L7,KB-1592A4.1	0.976598	0.662813
chr01	1_2054466		2054466	PRKCZ	0.976196	0.657241
chr01	1_248660211		248660211		0.976196	0.657241
chr01	1_144579975		144579975		0.976196	0.657241
chr01	1_149840477		149840477		0.976196	0.657241
chr04	4_84104006	rs62303463	84104006		0.976196	0.657241
chr09	9_38934140		38934140		0.976196	0.657241
chr09	9_46667868		46667868		0.976196	0.657241
chr12	12_133631459	rs115483192	133631459	ZNF84	0.976196	0.657241
chr16	16_4622382	rs71384702	4622382	LOC342346	0.976196	0.657241
chr01	1_13456684		13456684		0.971511	0.656218
chr01	1_147995642		147995642		0.971511	0.656218
chr01	1_149547232		149547232		0.971511	0.656218
chr07	7_63077587		63077587		0.971511	0.656218
chr08	8_12254756		12254756	FAM66A,RP11-351I21.1	0.971511	0.656218
chr12	12_133574209	rs114366580	133574209	ZNF26	0.971511	0.656218
chr15	15_30624334		30624334		0.971511	0.656218
chr16	16_32799564		32799564		0.971511	0.656218
chr01	1_13130414	rs28733140	13130414		0.971477	0.654093
chr01	1_145313545		145313545	AL592307.1	0.971477	0.654093
chr01	1_144480028		144480028	AL592284.2	0.971477	0.654093
chr02	2_131313634		131313634		0.971477	0.654093
chr07	7_100487362	rs2251631	100487362	ACHE	0.971477	0.654093
chr07	7_57030862		57030862		0.971477	0.654093
chr08	8_12458342		12458342	AC130352.2	0.971477	0.654093
chr10	10_47156032		47156032		0.971477	0.654093
chr11	11_114680253	rs6589455	114680253		0.971477	0.654093
chr12	12_131783927		131783927		0.971477	0.654093
chr14	14_106085548	rs61985606	106085548		0.971477	0.654093
chr15	15_98598778		98598778		0.971477	0.654093
chr16	16_2624724		2624724	PDPK1	0.971477	0.654093
chr17	17_44584052		44584052		0.971477	0.654093
chr17	17_44525765		44525765		0.971477	0.654093
chr20	20_24903899	rs6050138	24903899		0.971477	0.654093
chr21	21_19718036	rs7283087	19718036	TMPRSS15	0.971477	0.654093
chr22	22_21885962		21885962	TOP3B	0.971477	0.654093
chr01	1_24299585	rs7526349	24299585		0.971277	0.650394
chr01	1_247536773	rs12143537	247536773		0.971277	0.650394
chr01	1_13398526		13398526		0.971277	0.650394
chr02	2_131236384		131236384	POTEI	0.971277	0.650394
chr04	4_80088310	rs12509364	80088310		0.971277	0.650394
chr04	4_67665404	rs13151242	67665404		0.971277	0.650394
chr12	12_131789016		131789016		0.971277	0.650394
chr13	13_49040105	rs198591	49040105	RB1	0.971277	0.650394
chr15	15_23259512		23259512	GOLGA9P	0.971277	0.650394
chr15	15_22116847		22116847		0.971277	0.650394
chr16	16_16815374		16815374		0.971277	0.650394
chr16	16_28432199		28432199		0.971277	0.650394
chr17	17_14141659		14141659		0.971277	0.650394
chr17	17_45116073		45116073		0.971277	0.650394
chr21	21_44693655	rs6518336	44693655		0.971277	0.650394
chr01	1_103398883	rs9793259	103398883	COL11A1	0.97111	0.649127
chr01	1_13036447		13036447	PRAMEF6,RP11-450I1.1,PRAMEF22	0.97111	0.649127
chr01	1_248699474		248699474		0.97111	0.649127
chr01	1_248700047		248700047		0.97111	0.649127
chr07	7_138300472	rs62485296	138300472	SVOPL	0.97111	0.649127
chr07	7_143530735		143530735	RP11-61L23.1	0.97111	0.649127
chr07	7_75019550		75019550	STAG3L1	0.97111	0.649127
chr09	9_69674501		69674501		0.97111	0.649127
chr11	11_27246623	rs10835133	27246623		0.97111	0.649127
chr14	14_106051501	rs55701312	106051501		0.97111	0.649127
chr15	15_20957383		20957383		0.97111	0.649127
chr16	16_81317871	rs28635986	81317871	BCMO1	0.97111	0.649127
chr16	16_1423813		1423813		0.97111	0.649127
chr17	17_58105336		58105336		0.97111	0.649127
chr18	18_65598752	rs2318992	65598752		0.97111	0.649127
chr19	19_15785256		15785256	CYP4F12	0.97111	0.649127
chr22	22_16461055		16461055		0.97111	0.649127
chr01	1_202709410	rs61820950	202709410	KDM5B	0.970907	0.649127
chr01	1_144481334		144481334	AL592284.2	0.970907	0.649127
chr03	3_195211952	rs62285648	195211952		0.970907	0.649127
chr09	9_115880479		115880479	C9orf109	0.970907	0.649127
chr11	11_68183331	rs7947926	68183331	LRP5	0.970907	0.649127
chr12	12_8561209	rs76916501	8561209		0.970907	0.649127
chr15	15_22116907		22116907		0.970907	0.649127
chr15	15_28819924		28819924		0.970907	0.649127
chr21	21_44707758	rs2838245	44707758		0.970907	0.649127
chr01	1_146088960		146088960	WI2-3658N16.1	0.970701	0.65263
chr01	1_13338900		13338900		0.970701	0.65263
chr03	3_78632046		78632046		0.970701	0.65263
chr06	6_56190760		56190760	COL21A1	0.970701	0.65263
chr07	7_61101886		61101886		0.970701	0.65263
chr12	12_133619308	rs116703359	133619308	ZNF84	0.970701	0.65263
chr14	14_50287728	rs58767272	50287728	SDCCAG1	0.970701	0.65263
chr14	14_50287735	rs59511312	50287735	SDCCAG1	0.970701	0.65263
chr16	16_65590258	rs62042950	65590258		0.970701	0.65263
chr17	17_44554365		44554365		0.970701	0.65263
chr21	21_47408003		47408003	COL6A1	0.970701	0.65263
chr22	22_20476469		20476469		0.970701	0.65263
chr01	1_13007337		13007337	PRAMEF6,RP11-450I1.1	0.966191	0.642289
chr01	1_13003254		13003254	PRAMEF6,RP11-450I1.1	0.966191	0.642289
chr03	3_102945020	rs11721269	102945020		0.966191	0.642289
chr07	7_26356		26356	AC093627.8	0.966191	0.642289
chr09	9_70154645		70154645		0.966191	0.642289
chr16	16_72729125	rs61239874	72729125		0.966191	0.642289
chr20	20_7102484	rs232669	7102484		0.966191	0.642289
chr22	22_21475509		21475509	TOP3B,AP000550.1,AP000550.2,KB-1592A4.1	0.966191	0.642289
chr01	1_149010381		149010381		0.965615	0.646044
chr02	2_162333430	rs12468729	162333430		0.965615	0.646044
chr07	7_77166417	rs28362511	77166417	PTPN12	0.965615	0.646044
chr09	9_42337901		42337901	RP11-216M21.5	0.965615	0.646044
chr09	9_46605512		46605512		0.965615	0.646044
chr12	12_133572083	rs114954349	133572083	ZNF26	0.965615	0.646044
chr12	12_133654579	rs116530963	133654579		0.965615	0.646044
chr22	22_20617941		20617941		0.965615	0.646044
chr22	22_16092412		16092412		0.965615	0.646044
chr01	1_236878638	rs1652227	236878638	ACTN2	0.965569	0.64791
chr01	1_81942962	rs10874246	81942962		0.965569	0.64791
chr01	1_101158		101158	RP11-34P13.5	0.965569	0.64791
chr01	1_71063555		71063555		0.965569	0.64791
chr01	1_144564235		144564235		0.965569	0.64791
chr01	1_148761967		148761967		0.965569	0.64791
chr02	2_111074408		111074408		0.965569	0.64791
chr07	7_136464999		136464999		0.965569	0.64791
chr08	8_7756747		7756747		0.965569	0.64791
chr09	9_45038689		45038689	RP11-374M1.2	0.965569	0.64791
chr09	9_40698963		40698963		0.965569	0.64791
chr11	11_61108016	rs56278064	61108016	DAK	0.965569	0.64791
chr13	13_63039410		63039410		0.965569	0.64791
chr14	14_49566399	rs6572539	49566399		0.965569	0.64791
chr20	20_1586316		1586316	SIRPB1	0.965569	0.64791
chr21	21_19718033	rs71324231	19718033	TMPRSS15	0.965569	0.64791
chr22	22_49626627	rs9306528	49626627		0.965569	0.64791
chr01	1_108994531		108994531	NBPF6	0.965407	0.649942
chr01	1_13364350		13364350	PRAMEF5	0.965407	0.649942
chr01	1_148833753		148833753		0.965407	0.649942
chr01	1_149524581		149524581		0.965407	0.649942
chr02	2_110842568		110842568	MALL	0.965407	0.649942
chr07	7_62881265		62881265	RP11-340I6.6	0.965407	0.649942
chr09	9_43083088		43083088	RP11-327I22.8	0.965407	0.649942
chr09	9_66127295		66127295		0.965407	0.649942
chr09	9_40477216		40477216		0.965407	0.649942
chr10	10_48255357		48255357	ANXA8	0.965407	0.649942
chr10	10_51624776		51624776	RP11-481A12.2	0.965407	0.649942
chr12	12_133539757	rs114743223	133539757		0.965407	0.649942
chr12	12_133584644	rs115790878	133584644	ZNF26	0.965407	0.649942
chr15	15_30624557		30624557		0.965407	0.649942
chr17	17_18941421		18941421	GRAP	0.965407	0.649942
chr01	1_144489938		144489938	AL592284.2	0.965372	0.643922
chr01	1_144579361		144579361		0.965372	0.643922
chr01	1_13133785		13133785		0.965372	0.643922
chr01	1_148761952		148761952		0.965372	0.643922
chr08	8_12347748		12347748	AC068587.3	0.965372	0.643922
chr09	9_65584635		65584635		0.965372	0.643922
chr11	11_25446970		25446970		0.965372	0.643922
chr12	12_78085136	rs2463409	78085136		0.965372	0.643922
chr01	1_147971749		147971749		0.965007	0.641793
chr01	1_148191389		148191389		0.965007	0.641793
chr02	2_88291337		88291337		0.965007	0.641793
chr08	8_7985381		7985381		0.965007	0.641793
chr10	10_46548759		46548759		0.965007	0.641793
chr20	20_48539066	rs76817353	48539066		0.965007	0.641793
chr21	21_44689328	rs8134908	44689328		0.965007	0.641793
chr01	1_163720393	rs35950917	163720393		0.964803	0.644522
chr01	1_148760541	rs78723180	148760541		0.964803	0.644522
chr01	1_13359938		13359938	PRAMEF5	0.964803	0.644522
chr01	1_110225879		110225879	GSTM2	0.964803	0.644522
chr01	1_147519594		147519594		0.964803	0.644522
chr01	1_144522435		144522435		0.964803	0.644522
chr03	3_75675517	rs115712488	75675517		0.964803	0.644522
chr09	9_46298746		46298746		0.964803	0.644522
chr09	9_41524959		41524959		0.964803	0.644522
chr13	13_85914540	rs9547174	85914540		0.964803	0.644522
chr14	14_106051498	rs55644148	106051498		0.964803	0.644522
chr15	15_82972759		82972759	AC126339.5	0.964803	0.644522
chr01	1_149613160	rs12025323	149613160		0.960319	0.643928
chr03	3_75715786	rs114568741	75715786		0.960319	0.643928
chr09	9_46633548		46633548		0.960319	0.643928
chr12	12_80865404	rs4272839	80865404	PTPRQ	0.960319	0.643928
chr12	12_133503827	rs117369997	133503827	ZNF605	0.960319	0.643928
chr16	16_20456266		20456266		0.960319	0.643928
chr16	16_20542633		20542633		0.960319	0.643928
chr16	16_20503568		20503568		0.960319	0.643928
chr22	22_21664029		21664029	TOP3B,KB-1183D5.6	0.960319	0.643928
chr01	1_144518097	rs510827	144518097		0.960287	0.635826
chr09	9_70162260		70162260		0.960287	0.635826
chr11	11_130954243	rs76857832	130954243		0.960287	0.635826
chr13	13_61551972		61551972		0.960287	0.635826
chr15	15_28732446		28732446		0.960287	0.635826
chr16	16_16767191		16767191		0.960287	0.635826
chr16	16_70007531		70007531		0.960287	0.635826
chr12	12_133546973	rs115179389	133546973		0.960088	0.634965
chr12	12_133587980	rs115409196	133587980	ZNF26	0.960088	0.634965
chr15	15_30735809		30735809		0.960088	0.634965
chr16	16_82626957	rs6565046	82626957		0.960088	0.634965
chr16	16_22489390		22489390	AC130466.1,RP11-368J21.1	0.960088	0.634965
chr21	21_43276208		43276208	PRDM15	0.960088	0.634965
chr22	22_16150589		16150589	AP000525.3	0.960088	0.634965
chr01	1_121390955		121390955		0.959718	0.637945
chr01	1_13334289		13334289		0.959718	0.637945
chr01	1_16990088		16990088		0.959718	0.637945
chr02	2_162332328		162332328	SLC4A10	0.959718	0.637945
chr09	9_34219742		34219742	UBAP1	0.959718	0.637945
chr09	9_43188072		43188072	RP11-327I22.5	0.959718	0.637945
chr09	9_41844727		41844727		0.959718	0.637945
chr12	12_133625276	rs114433683	133625276	ZNF84	0.959718	0.637945
chr22	22_16084305		16084305	LA16c-4G1.1	0.959718	0.637945
chr03	3_188561357	rs6797761	188561357	LPP	0.959658	0.641974
chr03	3_150653084	rs28465631	150653084	CLRN1	0.959658	0.641974
chr05	5_70498748		70498748	AC145138.1	0.959658	0.641974
chr05	5_19353174		19353174		0.959658	0.641974
chr08	8_7675249		7675249		0.959658	0.641974
chr09	9_40594928	rs3854356	40594928		0.959658	0.641974
chr15	15_85739148	rs56189605	85739148		0.959658	0.641974
chr19	19_3711346	rs62130628	3711346		0.959658	0.641974
chr19	19_15785028		15785028	CYP4F12	0.959658	0.641974
chr20	20_53195714	rs6023376	53195714	DOK5	0.959658	0.641974
chr22	22_18743139		18743139	AC008132.1	0.959658	0.641974
chr01	1_72775928	rs12125784	72775928		0.959511	0.639777
chr01	1_13329337		13329337	PRAMEF3	0.959511	0.639777
chr04	4_1769436	rs78680862	1769436		0.959511	0.639777
chr04	4_64112090		64112090		0.959511	0.639777
chr07	7_74818929		74818929	GATSL1	0.959511	0.639777
chr07	7_74589443		74589443		0.959511	0.639777
chr09	9_46388829		46388829		0.959511	0.639777
chr09	9_17909849		17909849		0.959511	0.639777
chr10	10_47909935		47909935	FAM21B	0.959511	0.639777
chr12	12_133564074	rs116809216	133564074	ZNF26	0.959511	0.639777
chr01	1_144465310		144465310	AL592284.2	0.959464	0.637748
chr02	2_110798250		110798250		0.959464	0.637748
chr09	9_28117512	rs7041578	28117512	LINGO2	0.959464	0.637748
chr09	9_46214619		46214619		0.959464	0.637748
chr09	9_46287405		46287405		0.959464	0.637748
chr13	13_61551998		61551998		0.959464	0.637748
chr21	21_19717894	rs7283355	19717894	TMPRSS15	0.959464	0.637748
chr01	1_148752962		148752962	NBPF16,NBPF15	0.958904	0.637194
chr10	10_47163878		47163878	ANXA8L1	0.958904	0.637194
chr11	11_122701416		122701416		0.958904	0.637194
chr16	16_20052479	rs12708629	20052479	GPR139	0.958904	0.637194
chr17	17_20274137	rs2694262	20274137		0.958904	0.637194
chr20	20_23574532		23574532		0.958904	0.637194
chr01	1_24359900	rs4515736	24359900		0.954727	0.636248
chr01	1_24282638	rs6685157	24282638		0.954727	0.636248
chr01	1_148761954		148761954		0.954727	0.636248
chr03	3_150653085	rs28444770	150653085	CLRN1	0.954727	0.636248
chr04	4_9163652		9163652		0.954727	0.636248
chr06	6_152612343	rs1189067	152612343	SYNE1	0.954727	0.636248
chr06	6_26771654		26771654		0.954727	0.636248
chr08	8_11904808	rs117426540	11904808		0.954727	0.636248
chr09	9_40538699		40538699	RP11-292B8.2	0.954727	0.636248
chr09	9_45074053		45074053		0.954727	0.636248
chr11	11_180093	rs11502183	180093		0.954727	0.636248
chr12	12_9593092		9593092	DDX12	0.954727	0.636248
chr12	12_39196285		39196285	CPNE8	0.954727	0.636248
chr15	15_31999648		31999648		0.954727	0.636248
chr15	15_28667253		28667253		0.954727	0.636248
chr15	15_72936588		72936588		0.954727	0.636248
chr20	20_53198096	rs6014064	53198096	DOK5	0.954727	0.636248
chr12	12_8572556	rs113951464	8572556		0.954424	0.633772
chr01	1_955016	rs34927559	955016	AGRN	0.95438	0.629661
chr01	1_248714473		248714473	RP11-438F14.2	0.95438	0.629661
chr07	7_61177389		61177389		0.95438	0.629661
chr09	9_17579370	rs3739487	17579370	SH3GL2	0.95438	0.629661
chr09	9_41890536		41890536		0.95438	0.629661
chr09	9_46287354		46287354		0.95438	0.629661
chr14	14_106331926	rs2236229	106331926		0.95438	0.629661
chr15	15_28672363		28672363		0.95438	0.629661
chr19	19_51071078	rs10415908	51071078	LRRC4B	0.95438	0.629661
chr22	22_21721933		21721933	TOP3B	0.95438	0.629661
chr22	22_18751836		18751836		0.95438	0.629661
chr01	1_149632245		149632245	RP11-277L2.1	0.954214	0.638135
chr01	1_144478338		144478338	AL592284.2	0.954214	0.638135
chr01	1_148335489		148335489	NBPF10	0.954214	0.638135
chr01	1_149615894		149615894	RP11-277L2.1	0.954214	0.638135
chr01	1_13372030		13372030		0.954214	0.638135
chr03	3_96339059	rs13085344	96339059		0.954214	0.638135
chr09	9_46581622		46581622		0.954214	0.638135
chr11	11_18964775		18964775	MRGPRX1	0.954214	0.638135
chr12	12_133616251	rs114829216	133616251	ZNF84	0.954214	0.638135
chr16	16_2686437		2686437	AC141586.1	0.954214	0.638135
chr22	22_21467242		21467242	TOP3B,AP000550.1,AP000550.2	0.954214	0.638135
chr22	22_20464549		20464549		0.954214	0.638135
chr11	11_45984220		45984220	PHF21A	0.954185	0.628511
chr01	1_16991370		16991370		0.953986	0.630372
chr15	15_43870901		43870901	HISPPD2A	0.953986	0.630372
chr20	20_26068082		26068082	C20orf91	0.953986	0.630372
chr22	22_16118096		16118096	LA16c-60H5.2	0.953986	0.630372
chr22	22_20480235		20480235		0.953986	0.630372
chr02	2_131278225		131278225	AC013269.1	0.953819	0.630626
chr09	9_46389351		46389351	FAM27D1	0.953819	0.630626
chr12	12_9729311	rs5028310	9729311		0.953819	0.630626
chr22	22_21501963		21501963	TOP3B	0.953819	0.630626
chr01	1_218894461	rs2378004	218894461		0.953615	0.631687
chr01	1_24343030	rs7533299	24343030		0.953615	0.631687
chr01	1_246415378	rs10924626	246415378	SMYD3	0.953615	0.631687
chr03	3_75669629		75669629	RP11-413E6.4	0.953615	0.631687
chr07	7_7014788	rs4346917	7014788		0.953615	0.631687
chr08	8_7922230		7922230		0.953615	0.631687
chr12	12_133520195	rs116220349	133520195	ZNF605	0.953615	0.631687
chr13	13_56690055	rs652180	56690055		0.953615	0.631687
chr15	15_28821935		28821935		0.953615	0.631687
chr17	17_19061608		19061608	AC007952.1,GRAPL	0.953615	0.631687
chr20	20_25778163		25778163	FAM182B	0.953615	0.631687
chr21	21_46390423	rs2225437	46390423	C21orf70	0.953615	0.631687
chr22	22_21672181		21672181	TOP3B,KB-1183D5.6	0.953615	0.631687
chr22	22_18832751		18832751		0.953615	0.631687
chr01	1_223199650	rs12737629	223199650		0.953554	0.631821
chr01	1_13379869		13379869	RP11-219C24.1	0.953554	0.631821
chr01	1_188726160		188726160		0.953554	0.631821
chr02	2_111080116		111080116		0.953554	0.631821
chr03	3_102939585	rs6776276	102939585		0.953554	0.631821
chr15	15_21126477		21126477		0.953554	0.631821
chr01	1_149600174		149600174	RP11-277L2.1	0.949124	0.632534
chr05	5_80728732	rs7715068	80728732	SSBP2	0.949124	0.632534
chr10	10_99531571	rs11815012	99531571	LOC100289281,SFRP5	0.949124	0.632534
chr11	11_16928736		16928736	PLEKHA7	0.949124	0.632534
chr12	12_89219852	rs396947	89219852		0.949124	0.632534
chr16	16_22515241		22515241	AC130466.1,RP11-368J21.1	0.949124	0.632534
chr16	16_28461911		28461911		0.949124	0.632534
chr01	1_149531689		149531689		0.948902	0.623813
chr03	3_96340065	rs7430085	96340065		0.948902	0.623813
chr08	8_7711236		7711236	SPAG11A	0.948902	0.623813
chr11	11_75975589	rs34947844	75975589		0.948902	0.623813
chr13	13_107569955		107569955		0.948902	0.623813
chr07	7_112337331		112337331	AC002463.2	0.94881	0.630706
chr10	10_32775521	rs11008949	32775521	CCDC7	0.94881	0.630706
chr16	16_2141396	rs11866494	2141396	PKD1	0.94881	0.630706
chr17	17_18944189		18944189	GRAP	0.94881	0.630706
chr20	20_53196113	rs2022371	53196113	DOK5	0.94881	0.630706
chr20	20_53198848	rs6014065	53198848	DOK5	0.94881	0.630706
chr20	20_53252640	rs6014096	53252640	DOK5	0.94881	0.630706
chr01	1_144543442	rs2655567	144543442		0.948624	0.626104
chr12	12_124586169		124586169		0.948624	0.626104
chr15	15_30574215		30574215		0.948624	0.626104
chr01	1_108974535		108974535	NBPF6,RP11-131J3.1	0.948529	0.625691
chr02	2_87739782		87739782		0.948529	0.625691
chr08	8_7869244		7869244		0.948529	0.625691
chr16	16_30538259	rs3794703	30538259	ZNF768	0.948529	0.625691
chr20	20_60718420	rs3746651	60718420	PSMA7,SS18L1	0.948529	0.625691
chr20	20_26055511		26055511	C20orf91	0.948529	0.625691
chr01	1_144538371	rs1320018	144538371		0.948471	0.623743
chr02	2_110766703		110766703	AC013268.1	0.948471	0.623743
chr02	2_131240919		131240919	POTEI	0.948471	0.623743
chr08	8_7918833		7918833		0.948471	0.623743
chr09	9_40526066		40526066	RP11-292B8.2	0.948471	0.623743
chr12	12_55182474	rs10783649	55182474		0.948471	0.623743
chr15	15_28639692		28639692		0.948471	0.623743
chr01	1_13387093		13387093	PRAMEF8	0.948319	0.627988
chr01	1_144305795		144305795	BX248398.1	0.948319	0.627988
chr01	1_149639829		149639829	RP11-277L2.1	0.948319	0.627988
chr01	1_13329489		13329489	PRAMEF3	0.948319	0.627988
chr01	1_13037125		13037125	PRAMEF6,RP11-450I1.1,PRAMEF22	0.948319	0.627988
chr01	1_13320327		13320327		0.948319	0.627988
chr03	3_162580028	rs13091076	162580028		0.948319	0.627988
chr03	3_75717066		75717066	AC108724.2	0.948319	0.627988
chr06	6_168397461		168397461	C6orf54	0.948319	0.627988
chr08	8_32675759		32675759		0.948319	0.627988
chr09	9_69431093		69431093	CR769776.1	0.948319	0.627988
chr09	9_66174903		66174903		0.948319	0.627988
chr14	14_106333521	rs2857380	106333521		0.948319	0.627988
chr14	14_94611735	rs75095428	94611735		0.948319	0.627988
chr16	16_31327372	rs62051482	31327372	ITGAM	0.948319	0.627988
chr20	20_61885206	rs8119038	61885206	NKAIN4	0.948319	0.627988
chr22	22_24305246		24305246		0.948319	0.627988
chr22	22_18833867		18833867		0.948319	0.627988
chr02	2_110790538		110790538		0.948279	0.622355
chr03	3_111935393	rs6438052	111935393	SLC9A10	0.948279	0.622355
chr03	3_44862318		44862318	KIF15	0.948279	0.622355
chr03	3_75699577		75699577		0.948279	0.622355
chr04	4_84104323	rs7434435	84104323		0.948279	0.622355
chr09	9_133381814	rs7865395	133381814		0.948279	0.622355
chr10	10_32794588	rs7911094	32794588	CCDC7	0.948279	0.622355
chr11	11_25446968		25446968		0.948279	0.622355
chr14	14_106085064		106085064		0.948279	0.622355
chr18	18_14931960	rs62087277	14931960		0.948279	0.622355
chr01	1_217737541	rs1647259	217737541	GPATCH2	0.948083	0.623924
chr01	1_144518067		144518067	AL592284.3,AL592284.2	0.948083	0.623924
chr01	1_148815491		148815491		0.948083	0.623924
chr01	1_17066386		17066386		0.948083	0.623924
chr01	1_13338820		13338820		0.948083	0.623924
chr03	3_75717801	rs116249569	75717801		0.948083	0.623924
chr14	14_106334036	rs2516993	106334036		0.948083	0.623924
chr14	14_38024869	rs11624012	38024869		0.948083	0.623924
chr20	20_26065942		26065942	C20orf91	0.948083	0.623924
chr07	7_62859535		62859535	RP11-340I6.6	0.947717	0.624377
chr12	12_9892013	rs4763856	9892013		0.947717	0.624377
chr12	12_21778433		21778433		0.947717	0.624377
chr16	16_15028742		15028742	AC138932.1,NPIP	0.947717	0.624377
chr19	19_55357022	rs12461104	55357022	KIR2DS4	0.947717	0.624377
chr22	22_16079732	rs2508061	16079732		0.947717	0.624377
chr22	22_50329119	rs56008904	50329119		0.947717	0.624377
chr01	1_144581950	rs2655763	144581950		0.943873	0.625326
chr01	1_144488414		144488414	AL592284.2	0.943873	0.625326
chr01	1_13140256		13140256		0.943873	0.625326
chr03	3_158354906		158354906		0.943873	0.625326
chr06	6_26767139		26767139		0.943873	0.625326
chr06	6_26730445		26730445		0.943873	0.625326
chr06	6_26769645		26769645		0.943873	0.625326
chr07	7_74259701		74259701	STAG3L2,GTF2IRD2	0.943873	0.625326
chr07	7_57030843		57030843		0.943873	0.625326
chr07	7_57679155		57679155		0.943873	0.625326
chr09	9_46445923		46445923		0.943873	0.625326
chr15	15_30645354		30645354		0.943873	0.625326
chr15	15_31999301		31999301		0.943873	0.625326
chr15	15_30578822		30578822		0.943873	0.625326
chr20	20_53253867	rs2208074	53253867	DOK5	0.943873	0.625326
chr20	20_53190167	rs6014061	53190167	DOK5	0.943873	0.625326
chr20	20_53219961	rs6023406	53219961	DOK5	0.943873	0.625326
chr20	20_53217784	rs6091928	53217784	DOK5	0.943873	0.625326
chr20	20_53222878	rs6091931	53222878	DOK5	0.943873	0.625326
chr20	20_53190148	rs35646814	53190148	DOK5	0.943873	0.625326
chr21	21_10029105	rs71265209	10029105		0.943873	0.625326
chr22	22_21648820		21648820	TOP3B,AP000552.3	0.943873	0.625326
chr02	2_42347226	rs56060435	42347226		0.943542	0.618035
chr10	10_102037795	rs11190452	102037795	BLOC1S2	0.943542	0.618035
chr10	10_46787269		46787269	RP11-342C24.1	0.943542	0.618035
chr16	16_28380632		28380632		0.943542	0.618035
chr01	1_149009907		149009907		0.943231	0.622396
chr02	2_110740034		110740034	AC013271.1	0.943231	0.622396
chr12	12_133564542	rs116503761	133564542	ZNF26	0.943231	0.622396
chr16	16_21399963		21399963	RUNDC2B	0.943231	0.622396
chr16	16_16805573		16805573		0.943231	0.622396
chr01	1_13191740		13191740		0.943016	0.627102
chr07	7_143514706		143514706	AC099548.1,RP11-61L23.1	0.943016	0.627102
chr09	9_14665057	rs3955154	14665057	ZDHHC21	0.943016	0.627102
chr09	9_45692814		45692814		0.943016	0.627102
chr15	15_28753315		28753315		0.943016	0.627102
chr16	16_20505191		20505191		0.943016	0.627102
chr20	20_2999879	rs9679800	2999879	PTPRA	0.943016	0.627102
chr01	1_1260168	rs61766199	1260168	CPSF3L,GLTPD1	0.943	0.617374
chr01	1_108937111		108937111	RP11-242D10.1,NBPF5,NBPF6	0.943	0.617374
chr09	9_138577571	rs511626	138577571		0.943	0.617374
chr09	9_66925653		66925653		0.943	0.617374
chr13	13_19191139		19191139		0.943	0.617374
chr15	15_28649614		28649614		0.943	0.617374
chr16	16_20540625		20540625		0.943	0.617374
chr01	1_108982111		108982111	NBPF6	0.9428	0.617573
chr01	1_147557622		147557622	XXyac-YX155B6.4	0.9428	0.617573
chr01	1_13481667		13481667		0.9428	0.617573
chr01	1_142948798		142948798		0.9428	0.617573
chr08	8_56823649	rs56399348	56823649	LYN	0.9428	0.617573
chr09	9_18197446	rs4604551	18197446		0.9428	0.617573
chr16	16_20540592		20540592		0.9428	0.617573
chr16	16_32738064		32738064		0.9428	0.617573
chr18	18_57701173		57701173		0.9428	0.617573
chr22	22_20622597		20622597		0.9428	0.617573
chr01	1_247195596	rs3122532	247195596		0.942707	0.620571
chr01	1_212287861	rs6696311	212287861		0.942707	0.620571
chr01	1_144557251		144557251		0.942707	0.620571
chr10	10_89030685		89030685	RP11-322M19.2	0.942707	0.620571
chr11	11_48872260		48872260		0.942707	0.620571
chr15	15_30564470		30564470		0.942707	0.620571
chr18	18_13691876		13691876	C18orf19	0.942707	0.620571
chr01	1_13023189		13023189	PRAMEF6,RP11-450I1.1	0.942632	0.61839
chr01	1_13025778		13025778	PRAMEF6,RP11-450I1.1	0.942632	0.61839
chr08	8_1185853	rs62487762	1185853		0.942632	0.61839
chr09	9_39218488		39218488	CNTNAP3	0.942632	0.61839
chr11	11_23467381	rs74868884	23467381		0.942632	0.61839
chr16	16_89714148	rs28584082	89714148		0.942632	0.61839
chr16	16_20459329		20459329		0.942632	0.61839
chr16	16_32797929		32797929		0.942632	0.61839
chr20	20_26035977		26035977	C20orf91	0.942632	0.61839
chr22	22_22978616		22978616	SC-9C5.1,LL22NC03-31F3.1,D87002.1	0.942632	0.61839
chr01	1_13329095		13329095	PRAMEF3	0.942424	0.619916
chr01	1_147425976		147425976	GPR89B	0.942424	0.619916
chr13	13_64296547		64296547	RP11-473M10.3	0.942424	0.619916
chr22	22_16186410		16186410	AP000525.3,AP000525.4	0.942424	0.619916
chr22	22_16318611		16318611		0.942424	0.619916
chr01	1_144574021	rs4630077	144574021		0.94237	0.616445
chr01	1_40261		40261		0.94237	0.616445
chr01	1_13138151		13138151		0.94237	0.616445
chr09	9_70574168		70574168		0.94237	0.616445
chr12	12_9677245		9677245	AC006432.1	0.94237	0.616445
chr17	17_11769467		11769467	DNAH9	0.94237	0.616445
chr01	1_142953301		142953301	RP11-423O2.5	0.942178	0.617774
chr04	4_9179935		9179935		0.942178	0.617774
chr10	10_18133462		18133462	MRC1	0.942178	0.617774
chr21	21_17522929	rs4818254	17522929		0.942178	0.617774
chr01	1_13142040		13142040	RP13-221M14.5	0.937947	0.620092
chr05	5_98346409	rs13436664	98346409		0.937947	0.620092
chr05	5_114735880	rs78429831	114735880		0.937947	0.620092
chr07	7_119228877	rs4436066	119228877		0.937947	0.620092
chr07	7_24044574		24044574		0.937947	0.620092
chr09	9_41868471		41868471		0.937947	0.620092
chr12	12_131792503		131792503		0.937947	0.620092
chr13	13_38643375		38643375	RP11-196I2.1	0.937947	0.620092
chr13	13_38643377		38643377	RP11-196I2.1	0.937947	0.620092
chr15	15_98598822		98598822		0.937947	0.620092
chr01	1_108773354		108773354	NBPF4	0.937923	0.623566
chr01	1_142934053		142934053		0.937923	0.623566
chr12	12_133628563	rs114165009	133628563	ZNF84	0.937923	0.623566
chr16	16_20541237		20541237		0.937923	0.623566
chr16	16_20505118		20505118		0.937923	0.623566
chr22	22_16087037		16087037		0.937923	0.623566
chr01	1_17079309		17079309		0.937771	0.6152
chr03	3_149899242	rs28499018	149899242		0.937771	0.6152
chr05	5_1080395	rs62331182	1080395	SLC12A7	0.937771	0.6152
chr06	6_26734951		26734951		0.937771	0.6152
chr07	7_102282115		102282115	AC105052.1,POLR2J2,AC093668.1	0.937771	0.6152
chr09	9_46287232		46287232		0.937771	0.6152
chr16	16_18271102		18271102		0.937771	0.6152
chr02	2_110541290		110541290		0.937716	0.611595
chr10	10_110268934	rs7917712	110268934		0.937716	0.611595
chr20	20_42306309	rs6130432	42306309	MYBL2	0.937716	0.611595
chr01	1_147923363		147923363	RP11-495P10.1	0.937626	0.612511
chr01	1_144580550		144580550		0.937626	0.612511
chr02	2_110836789		110836789		0.937626	0.612511
chr03	3_195199792		195199792		0.937626	0.612511
chr09	9_130606015	rs2417058	130606015	ENG	0.937626	0.612511
chr16	16_30831793	rs76242002	30831793		0.937626	0.612511
chr09	9_66604057		66604057		0.937442	0.610746
chr20	20_25766239		25766239	AL390198.1,FAM182B	0.937442	0.610746
chr01	1_108945770		108945770	RP11-242D10.1,NBPF5,NBPF6	0.937337	0.614333
chr13	13_49045543	rs198599	49045543	RB1	0.937337	0.614333
chr16	16_22528205		22528205	AC130466.1,RP11-368J21.1,AC106788.1	0.937337	0.614333
chr01	1_72786099	rs11587608	72786099		0.937123	0.616973
chr01	1_149613139	rs12025300	149613139		0.937123	0.616973
chr01	1_108841581		108841581	RP11-483I13.2,RP11-483I13.3	0.937123	0.616973
chr01	1_108938042		108938042	RP11-242D10.1,NBPF5,NBPF6	0.937123	0.616973
chr01	1_145963165		145963165		0.937123	0.616973
chr09	9_41750077	rs9802733	41750077		0.937123	0.616973
chr16	16_32805792		32805792		0.937123	0.616973
chr16	16_20541251		20541251		0.937123	0.616973
chr16	16_15441343		15441343		0.937123	0.616973
chr19	19_43862954		43862954	CD177	0.937123	0.616973
chr01	1_144321485		144321485	BX248398.1	0.937096	0.611233
chr05	5_119745984	rs6862601	119745984		0.937096	0.611233
chr15	15_28648635		28648635		0.937096	0.611233
chr21	21_46975303		46975303		0.937096	0.611233
chr22	22_21608974		21608974	TOP3B	0.937096	0.611233
chr01	1_142826519		142826519	RP11-423O2.4	0.936899	0.611143
chr01	1_120817913		120817913		0.936899	0.611143
chr06	6_26738110		26738110		0.936899	0.611143
chr07	7_1969834		1969834	MAD1L1	0.936899	0.611143
chr12	12_29863836	rs56981046	29863836		0.936899	0.611143
chr16	16_20458433		20458433		0.936899	0.611143
chr16	16_29521562		29521562		0.936899	0.611143
chr01	1_13328412	rs28514328	13328412	PRAMEF3	0.936529	0.612624
chr01	1_17069189		17069189		0.936529	0.612624
chr01	1_11508		11508		0.936529	0.612624
chr01	1_149391570		149391570		0.936529	0.612624
chr04	4_177714235	rs60342983	177714235	VEGFC	0.936529	0.612624
chr17	17_78288243		78288243	AC124319.2	0.936529	0.612624
chr18	18_65598695	rs2318989	65598695		0.936529	0.612624
chr02	2_40237639		40237639	AC007254.1	0.93627	0.61187
chr03	3_134032253	rs9863777	134032253		0.93627	0.61187
chr04	4_1795321	rs4450996	1795321	FGFR3	0.93627	0.61187
chr09	9_40069796		40069796	VN2R4P	0.93627	0.61187
chr15	15_30565503		30565503		0.93627	0.61187
chr16	16_1292003		1292003	TPSAB1	0.93627	0.61187
chr16	16_18660682		18660682		0.93627	0.61187
chr01	1_207387381	rs112030131	207387381		0.933003	0.614991
chr13	13_63039419		63039419		0.933003	0.614991
chr20	20_30059455		30059455	DEFB124	0.933003	0.614991
chr01	1_144540524		144540524		0.933003	0.614991
chr06	6_154584910	rs6932145	154584910	IPCEF1	0.933003	0.614991
chr15	15_20968656		20968656		0.933003	0.614991
chr22	22_25443036	rs78617318	25443036	KIAA1671	0.933003	0.614991
chr10	10_52513431		52513431	ASAH2B	0.932828	0.618378
chr11	11_128694626	rs111399305	128694626		0.932828	0.618378
chr12	12_43927778	rs275385	43927778		0.932828	0.618378
chr18	18_514682	rs12964545	514682		0.932828	0.618378
chr11	11_23467204	rs28399325	23467204		0.932691	0.607149
chr11	11_103493		103493		0.932691	0.607149
chr13	13_19777250	rs9507620	19777250		0.932691	0.607149
chr18	18_62276213	rs113550704	62276213		0.932691	0.607149
chr01	1_72803096	rs11209946	72803096		0.932032	0.613443
chr01	1_13330296		13330296	PRAMEF3	0.932032	0.613443
chr01	1_13341435		13341435		0.932032	0.613443
chr09	9_67669275		67669275		0.932032	0.613443
chr02	2_72827112	rs1596931	72827112	EXOC6B	0.931847	0.609975
chr07	7_138666161	rs112014520	138666161		0.931847	0.609975
chr12	12_9594776		9594776	DDX12	0.931847	0.609975
chr16	16_31978270		31978270	AC142381.4	0.931847	0.609975
chr19	19_18653921	rs10402554	18653921		0.931847	0.609975
chr20	20_62924214		62924214	C20orf69,RP11-476I15.1	0.931847	0.609975
chr01	1_13036736		13036736	PRAMEF6,RP11-450I1.1,PRAMEF22	0.931816	0.605174
chr01	1_13042395		13042395	PRAMEF6,RP11-450I1.1	0.931816	0.605174
chr01	1_248652596		248652596	OR2T5	0.931816	0.605174
chr04	4_139854117	rs6836893	139854117		0.931816	0.605174
chr09	9_43030698		43030698	RP11-399F4.4	0.931816	0.605174
chr17	17_18330097		18330097		0.931816	0.605174
chr01	1_17067728		17067728		0.931614	0.605838
chr08	8_11790811	rs71518546	11790811		0.931614	0.605838
chr10	10_47172440		47172440	ANXA8L1	0.931614	0.605838
chr13	13_56690061	rs652167	56690061		0.931614	0.605838
chr20	20_60522074		60522074		0.931614	0.605838
chr22	22_38182999	rs5756817	38182999		0.931614	0.605838
chr22	22_21484982		21484982	TOP3B	0.931614	0.605838
chr22	22_47002177		47002177	GRAMD4	0.931527	0.605231
chr03	3_75734655	rs117662499	75734655		0.931442	0.607051
chr07	7_86436550		86436550	GRM3	0.931442	0.607051
chr14	14_106337470	rs2857375	106337470		0.931442	0.607051
chr15	15_55921013	rs7165971	55921013	PRTG	0.931442	0.607051
chr16	16_22544812		22544812	AC130466.1,RP11-368J21.1,AC106788.1	0.931442	0.607051
chr17	17_18336204		18336204		0.931442	0.607051
chr18	18_46607003	rs9675555	46607003	DYM	0.931442	0.607051
chr20	20_3044286	rs6515759	3044286		0.931442	0.607051
chr20	20_25778260		25778260	FAM182B	0.931442	0.607051
chr22	22_16096026		16096026		0.931442	0.607051
chr01	1_149638739		149638739	RP11-277L2.1	0.931343	0.606178
chr01	1_146019395		146019395	RP11-94I2.3	0.931343	0.606178
chr01	1_121443040		121443040		0.931343	0.606178
chr08	8_7536462		7536462		0.931343	0.606178
chr09	9_65808478	rs80274775	65808478		0.931343	0.606178
chr09	9_67752352		67752352		0.931343	0.606178
chr09	9_46981815		46981815		0.931343	0.606178
chr11	11_1687080		1687080	FAM99A	0.931343	0.606178
chr15	15_82631417		82631417		0.931343	0.606178
chr17	17_18967152	rs116902881	18967152		0.931343	0.606178
chr22	22_49661791		49661791	Z82202.1	0.931343	0.606178
chr01	1_145361316		145361316	AL592307.1	0.93123	0.608919
chr01	1_13370192		13370192		0.93123	0.608919
chr03	3_75681042	rs114215373	75681042		0.93123	0.608919
chr05	5_693813	rs2452838	693813		0.93123	0.608919
chr06	6_26783103		26783103		0.93123	0.608919
chr15	15_28798584		28798584		0.93123	0.608919
chr16	16_18527454		18527454	NOMO2	0.93123	0.608919
chr21	21_48118623	rs111409819	48118623		0.93123	0.608919
chr22	22_21769389		21769389	TOP3B	0.93123	0.608919
chr01	1_108957733		108957733	RP11-242D10.1,NBPF6	0.93119	0.605338
chr19	19_15787495	rs62639400	15787495	CYP4F12	0.93119	0.605338
chr01	1_1640176		1640176	CDC2L2	0.930996	0.605011
chr01	1_144322114		144322114	BX248398.1	0.930996	0.605011
chr01	1_121433762		121433762		0.930996	0.605011
chr04	4_1763166	rs115075011	1763166		0.930996	0.605011
chr05	5_70131833	rs9721256	70131833		0.930996	0.605011
chr06	6_100271924		100271924		0.930996	0.605011
chr07	7_102280356	rs75817495	102280356	POLR2J2	0.930996	0.605011
chr07	7_86436370		86436370	GRM3	0.930996	0.605011
chr09	9_67715274		67715274		0.930996	0.605011
chr16	16_32766698		32766698		0.930996	0.605011
chr19	19_55360148	rs80237099	55360148	KIR2DS4,KIR3DL2	0.930996	0.605011
chr22	22_42140748	rs62236783	42140748	MEI1	0.930996	0.605011
chr04	4_65730259		65730259		0.927068	0.611657
chr08	8_12377326		12377326	AC068587.3	0.927068	0.611657
chr11	11_114680504	rs7394657	114680504		0.927068	0.611657
chr11	11_51541405	rs11246633	51541405		0.927068	0.611657
chr15	15_28642480		28642480		0.927068	0.611657
chr01	1_149613133	rs12022569	149613133		0.926938	0.608264
chr01	1_12972685		12972685	RP11-450I1.1	0.926938	0.608264
chr03	3_138381116	rs187246	138381116	PIK3CB	0.926938	0.608264
chr03	3_75724878		75724878	RP11-413E6.5	0.926938	0.608264
chr06	6_166444572	rs2166249	166444572		0.926938	0.608264
chr07	7_63011594		63011594		0.926938	0.608264
chr21	21_28894963	rs192150	28894963		0.926938	0.608264
chr01	1_144543453	rs2655751	144543453		0.926903	0.604883
chr01	1_120895668		120895668	RP11-439A17.3	0.926903	0.604883
chr02	2_243084058		243084058	AC093642.5	0.926903	0.604883
chr09	9_97081356		97081356	FAM22F	0.926903	0.604883
chr10	10_88982473	rs71503870	88982473		0.926903	0.604883
chr16	16_30812242	rs8047780	30812242		0.926903	0.604883
chr19	19_813220	rs351994	813220	LPPR3	0.926903	0.604883
chr22	22_46503768	rs3859891	46503768		0.926903	0.604883
chr22	22_42901558		42901558	SERHL	0.926903	0.604883
chr02	2_72924346	rs1032982	72924346	EXOC6B	0.926768	0.601933
chr02	2_72796096	rs7577238	72796096	EXOC6B	0.926768	0.601933
chr06	6_100274050	rs9484336	100274050		0.926768	0.601933
chr12	12_8574551		8574551		0.926768	0.601933
chr15	15_28670364		28670364		0.926768	0.601933
chr22	22_46500973	rs9626905	46500973		0.926768	0.601933
chr22	22_46500164	rs11702897	46500164		0.926768	0.601933
chr01	1_108837952		108837952	RP11-483I13.2,RP11-483I13.3	0.926714	0.613318
chr01	1_148338745		148338745	NBPF10	0.926714	0.613318
chr01	1_248803585		248803585		0.926714	0.613318
chr03	3_75637943	rs116461509	75637943		0.926714	0.613318
chr22	22_21636507	rs3966485	21636507		0.926714	0.613318
chr01	1_224288260	rs4281298	224288260		0.926593	0.599879
chr01	1_48658310	rs112747058	48658310		0.926593	0.599879
chr01	1_248806053		248806053		0.926593	0.599879
chr03	3_51287116	rs4314160	51287116		0.926593	0.599879
chr05	5_159197552	rs2436336	159197552		0.926593	0.599879
chr09	9_74468548		74468548		0.926593	0.599879
chr11	11_33397969	rs2761206	33397969		0.926593	0.599879
chr17	17_76921431	rs7503726	76921431	TIMP2	0.926593	0.599879
chr20	20_25810485		25810485	FAM182B	0.926593	0.599879
chr01	1_17062627		17062627		0.926528	0.600273
chr03	3_75707573	rs114955105	75707573		0.926528	0.600273
chr08	8_7829571		7829571	AC130365.2,USP17L8	0.926528	0.600273
chr16	16_28728251		28728251	EIF3S8	0.926528	0.600273
chr16	16_16598400		16598400		0.926528	0.600273
chr16	16_32799653		32799653		0.926528	0.600273
chr17	17_502303	rs8069258	502303	VPS53	0.926528	0.600273
chr03	3_3393756	rs11924453	3393756		0.926263	0.599654
chr15	15_21167130	rs113274410	21167130		0.926263	0.599654
chr16	16_32752563		32752563		0.926263	0.599654
chr22	22_20474426		20474426	XXbac-B33L19.5	0.926263	0.599654
chr07	7_143248720		143248720		0.92614	0.605395
chr18	18_14859178		14859178		0.92614	0.605395
chr20	20_60813665	rs60622969	60813665	OSBPL2	0.92614	0.605395
chr01	1_47502059	rs11589429	47502059	CYP4X1	0.925915	0.599051
chr01	1_13333552		13333552		0.925915	0.599051
chr01	1_13333210		13333210		0.925915	0.599051
chr03	3_75619661	rs115371481	75619661		0.925915	0.599051
chr20	20_62805322	rs28548489	62805322	MYT1	0.925915	0.599051
chr01	1_108784888		108784888	NBPF4	0.925715	0.599426
chr01	1_149576917		149576917	RP11-277L2.2,RP11-277L2.1	0.925715	0.599426
chr18	18_55300167		55300167		0.925715	0.599426
chr01	1_13379647		13379647	RP11-219C24.1	0.92543	0.600668
chr03	3_187130028	rs10937290	187130028		0.92543	0.600668
chr03	3_121764928		121764928		0.92543	0.600668
chr09	9_69111846		69111846		0.92543	0.600668
chr17	17_69604948		69604948		0.92543	0.600668
chr01	1_104232646		104232646	AMY1B	0.925337	0.601646
chr01	1_13033173		13033173	PRAMEF6,RP11-450I1.1	0.925337	0.601646
chr01	1_13332735		13332735		0.925337	0.601646
chr08	8_11790815	rs71518547	11790815		0.925337	0.601646
chr08	8_11790818	rs71518548	11790818		0.925337	0.601646
chr12	12_8596602		8596602		0.925337	0.601646
chr01	1_175973612		175973612	RFWD2	0.925091	0.599125
chr01	1_248673348		248673348		0.925091	0.599125
chr07	7_109087832		109087832		0.925091	0.599125
chr14	14_106085082		106085082		0.925091	0.599125
chr15	15_28665173		28665173		0.925091	0.599125
chr16	16_69992479		69992479	CLEC18A	0.925091	0.599125
chr16	16_16821403		16821403		0.925091	0.599125
chr19	19_48454007		48454007		0.925091	0.599125
chr01	1_144525388	rs11261226	144525388		0.922115	0.606752
chr03	3_72094861	rs55665234	72094861		0.922115	0.606752
chr04	4_103331171	rs116222754	103331171		0.922115	0.606752
chr05	5_177330294		177330294		0.922115	0.606752
chr06	6_68730386	rs12209267	68730386		0.922115	0.606752
chr13	13_22421937	rs7330485	22421937		0.922115	0.606752
chr13	13_72659783	rs9529958	72659783		0.922115	0.606752
chr14	14_106093511		106093511		0.922115	0.606752
chr15	15_38086236	rs7167562	38086236		0.922115	0.606752
chr01	1_147951849		147951849		0.921825	0.59685
chr07	7_143994334	rs118042845	143994334		0.921825	0.59685
chr08	8_11918432		11918432		0.921825	0.59685
chr09	9_39898429		39898429		0.921825	0.59685
chr09	9_41852643		41852643		0.921825	0.59685
chr13	13_19777262	rs9507621	19777262		0.921825	0.59685
chr13	13_26086804	rs58866430	26086804	ATP8A2	0.921825	0.59685
chr13	13_45999506		45999506		0.921825	0.59685
chr15	15_35059663	rs78858463	35059663		0.921825	0.59685
chr17	17_19030148		19030148		0.921825	0.59685
chr20	20_2678084	rs4815517	2678084	EBF4	0.921825	0.59685
chr01	1_108851345		108851345	RP11-483I13.2,RP11-483I13.3	0.921615	0.608375
chr03	3_75619832	rs116428027	75619832		0.921615	0.608375
chr01	1_13364068		13364068	PRAMEF5	0.921047	0.600225
chr07	7_62859498		62859498	RP11-340I6.6	0.921047	0.600225
chr07	7_56971144		56971144		0.921047	0.600225
chr08	8_21655119	rs35452299	21655119		0.921047	0.600225
chr13	13_19183521	rs9579780	19183521		0.921047	0.600225
chr16	16_20540167		20540167		0.921047	0.600225
chr22	22_17275394	rs114742398	17275394	XKR3	0.921047	0.600225
chr01	1_222672131	rs61825466	222672131		0.92097	0.601556
chr01	1_144564677		144564677		0.92097	0.601556
chr09	9_42491740		42491740	RP11-341A11.1	0.92097	0.601556
chr09	9_39894680		39894680		0.92097	0.601556
chr15	15_31999593		31999593		0.92097	0.601556
chr17	17_34766997		34766997		0.92097	0.601556
chr01	1_144495498		144495498	AL592284.2	0.920825	0.603213
chr01	1_149635430		149635430	RP11-277L2.1	0.920825	0.603213
chr01	1_108928278		108928278	RP11-242D10.1,NBPF5,NBPF6	0.920825	0.603213
chr09	9_43029451		43029451	RP11-399F4.4	0.920825	0.603213
chr02	2_72863139	rs1446887	72863139	EXOC6B	0.920671	0.594672
chr02	2_72876358	rs1446896	72876358	EXOC6B	0.920671	0.594672
chr02	2_72826665	rs1596930	72826665	EXOC6B	0.920671	0.594672
chr02	2_72823177	rs4852879	72823177	EXOC6B	0.920671	0.594672
chr02	2_72893484	rs4852888	72893484	EXOC6B	0.920671	0.594672
chr02	2_72908470	rs4852889	72908470	EXOC6B	0.920671	0.594672
chr02	2_72923891	rs6546781	72923891	EXOC6B	0.920671	0.594672
chr02	2_72895081	rs6708156	72895081	EXOC6B	0.920671	0.594672
chr02	2_72855543	rs7600273	72855543	EXOC6B	0.920671	0.594672
chr02	2_72833459	rs12996319	72833459	EXOC6B	0.920671	0.594672
chr02	2_72882725	rs13006497	72882725	EXOC6B	0.920671	0.594672
chr11	11_1708707		1708707		0.920671	0.594672
chr20	20_53263210	rs6023458	53263210	DOK5	0.920671	0.594672
chr01	1_1670958		1670958	SLC35E2	0.920631	0.59387
chr03	3_183993798	rs28690803	183993798	ECE2	0.920631	0.59387
chr10	10_51372644		51372644	TIMM23B	0.920631	0.59387
chr22	22_21645489		21645489	TOP3B,AP000552.6	0.920631	0.59387
chr04	4_39046364	rs62296100	39046364	KLHL5	0.920496	0.595322
chr08	8_7723242		7723242		0.920496	0.595322
chr08	8_7534010		7534010		0.920496	0.595322
chr09	9_69922610		69922610		0.920496	0.595322
chr11	11_25446750	rs71478139	25446750		0.920496	0.595322
chr01	1_142828914		142828914		0.920424	0.594877
chr07	7_459979		459979		0.920424	0.594877
chr15	15_28814245		28814245		0.920424	0.594877
chr16	16_20539908		20539908		0.920424	0.594877
chr19	19_56599405	rs4077285	56599405	ZNF787	0.920424	0.594877
chr22	22_21724230		21724230	TOP3B	0.920424	0.594877
chr01	1_12962406		12962406	RP11-450I1.1	0.920351	0.594154
chr07	7_74316407		74316407	PMS2L5	0.920351	0.594154
chr13	13_114239419		114239419	TFDP1	0.920351	0.594154
chr01	1_144592210		144592210		0.920247	0.598127
chr07	7_57087557		57087557	RP11-220H4.3	0.920247	0.598127
chr08	8_1185871	rs62487763	1185871		0.920247	0.598127
chr14	14_106341805	rs2753516	106341805		0.920247	0.598127
chr14	14_88984718	rs35150078	88984718	PTPN21	0.920247	0.598127
chr20	20_25995873		25995873		0.920247	0.598127
chr21	21_17522982	rs4818258	17522982		0.920247	0.598127
chr01	1_47414579	rs61169281	47414579		0.920166	0.59345
chr01	1_60846952		60846952		0.920166	0.59345
chr13	13_56616257	rs285123	56616257		0.920166	0.59345
chr18	18_12094487	rs112916690	12094487	ANKRD62	0.920166	0.59345
chr01	1_83637196	rs9429351	83637196		0.920011	0.593174
chr01	1_13336069		13336069		0.920011	0.593174
chr05	5_70618361		70618361		0.920011	0.593174
chr06	6_26718747		26718747		0.920011	0.593174
chr08	8_11787941	rs76260736	11787941		0.920011	0.593174
chr09	9_42204807	rs12341374	42204807		0.920011	0.593174
chr03	3_75733454	rs114171825	75733454		0.919815	0.593312
chr03	3_75724645	rs117060324	75724645		0.919815	0.593312
chr08	8_7869664	rs77422880	7869664		0.919815	0.593312
chr16	16_20455641		20455641		0.919815	0.593312
chr18	18_536414		536414		0.919815	0.593312
chr20	20_62178105	rs366019	62178105	SRMS	0.919815	0.593312
chr20	20_35237598	rs1291177	35237598	C20orf24	0.919815	0.593312
chr01	1_100288630	rs3931245	100288630		0.91617	0.601952
chr01	1_13481792		13481792		0.91617	0.601952
chr05	5_98347097	rs1847034	98347097		0.91617	0.601952
chr08	8_216297		216297		0.91617	0.601952
chr09	9_46198649		46198649		0.91617	0.601952
chr14	14_106081309	rs4983358	106081309		0.91617	0.601952
chr01	1_248054833		248054833		0.916017	0.596659
chr08	8_7706187		7706187	SPAG11A	0.916017	0.596659
chr08	8_11918450		11918450		0.916017	0.596659
chr11	11_51541401	rs11246632	51541401		0.916017	0.596659
chr12	12_9723444	rs11490334	9723444	OVOS	0.916017	0.596659
chr13	13_19027392	rs61960715	19027392		0.916017	0.596659
chr15	15_30689818		30689818		0.916017	0.596659
chr08	8_81833250	rs11782321	81833250		0.915893	0.593529
chr09	9_66970093		66970093		0.915893	0.593529
chr11	11_48784474	rs4882043	48784474		0.915893	0.593529
chr02	2_72955741	rs1508061	72955741	EXOC6B	0.915729	0.589597
chr02	2_72908698	rs4852890	72908698	EXOC6B	0.915729	0.589597
chr02	2_72803439	rs11126376	72803439	EXOC6B	0.915729	0.589597
chr02	2_72969775	rs11676555	72969775	EXOC6B	0.915729	0.589597
chr02	2_72934184	rs11679683	72934184	EXOC6B	0.915729	0.589597
chr02	2_72789764	rs12471312	72789764	EXOC6B	0.915729	0.589597
chr01	1_248722108		248722108	OR2T29,RP11-438F14.2	0.915727	0.598279
chr13	13_43443456	rs113892662	43443456		0.915419	0.588816
chr22	22_42140744	rs56012767	42140744	MEI1	0.915419	0.588816
chr01	1_143680621		143680621	BX284650.1	0.915336	0.591365
chr03	3_75715790	rs115480145	75715790		0.915336	0.591365
chr13	13_19196903	rs72626497	19196903		0.915336	0.591365
chr16	16_20507990		20507990		0.915336	0.591365
chr01	1_149574161		149574161		0.915156	0.592966
chr01	1_104243218		104243218		0.915156	0.592966
chr09	9_82845318		82845318		0.915156	0.592966
chr06	6_26775458	rs2498409	26775458		0.915087	0.587508
chr06	6_100275178		100275178		0.915087	0.587508
chr07	7_109560719		109560719		0.915087	0.587508
chr08	8_101603696	rs2507782	101603696	SNX31	0.915087	0.587508
chr08	8_7675631		7675631		0.915087	0.587508
chr09	9_43038115		43038115		0.915087	0.587508
chr14	14_106337328	rs2857376	106337328		0.915087	0.587508
chr01	1_147772065		147772065		0.914936	0.595183
chr01	1_104221727		104221727		0.914936	0.595183
chr17	17_77179128	rs117935305	77179128	RBFOX3	0.914936	0.595183
chr20	20_26052493		26052493	C20orf91	0.914936	0.595183
chr20	20_26047881		26047881	C20orf91	0.914936	0.595183
chr22	22_16484752		16484752		0.914936	0.595183
chr01	1_6453710	rs58110988	6453710	ACOT7	0.914732	0.587765
chr01	1_248724348		248724348	RP11-438F14.2	0.914732	0.587765
chr01	1_248721735		248721735	RP11-438F14.2	0.914732	0.587765
chr15	15_55910438	rs766865	55910438	PRTG	0.914732	0.587765
chr15	15_55904090	rs12595448	55904090	PRTG	0.914732	0.587765
chr15	15_55936935	rs12903208	55936935	PRTG	0.914732	0.587765
chr15	15_28666353		28666353		0.914732	0.587765
chr16	16_32739761		32739761		0.914732	0.587765
chr20	20_26053662		26053662	C20orf91	0.914732	0.587765
chr01	1_149425664		149425664	RP5-998N21.5	0.914576	0.590121
chr02	2_72936787	rs2063170	72936787	EXOC6B	0.914576	0.590121
chr02	2_72899576	rs12468173	72899576	EXOC6B	0.914576	0.590121
chr02	2_112192863		112192863	NCRNA00152	0.914576	0.590121
chr09	9_42504237		42504237		0.914576	0.590121
chr17	17_8488606	rs56284092	8488606	MYH10	0.914576	0.590121
chr01	1_17071245		17071245		0.914528	0.588484
chr03	3_75747962		75747962		0.914528	0.588484
chr09	9_32715198		32715198		0.914528	0.588484
chr13	13_56690070	rs652151	56690070		0.914528	0.588484
chr16	16_32713180		32713180		0.914528	0.588484
chr20	20_26051109		26051109	C20orf91	0.914528	0.588484
chr05	5_117364697	rs7710216	117364697		0.914255	0.587959
chr07	7_136521816	rs4552843	136521816		0.914255	0.587959
chr07	7_36236666	rs6462659	36236666	EEPD1	0.914255	0.587959
chr08	8_10903475	rs2001433	10903475	XKR6	0.914255	0.587959
chr16	16_71188799	rs8045566	71188799	HYDIN	0.914255	0.587959
chr01	1_1447756	rs28627708	1447756	ATAD3A	0.913912	0.587445
chr01	1_13138142		13138142		0.913912	0.587445
chr08	8_7347991		7347991		0.913912	0.587445
chr22	22_18875516	rs5747906	18875516		0.913912	0.587445
chr20	20_62378740		62378740	ZBTB46	0.911408	0.598806
chr01	1_159174683	rs2814778	159174683	DARC	0.911207	0.59725
chr01	1_161544192		161544192		0.911207	0.59725
chr04	4_53087304		53087304		0.911207	0.59725
chr06	6_78936037	rs9448336	78936037		0.911207	0.59725
chr08	8_7330712		7330712	DEFB104B	0.911207	0.59725
chr09	9_12953899	rs9695353	12953899		0.911207	0.59725
chr09	9_66963416		66963416	RP11-381O7.3	0.911207	0.59725
chr09	9_46290864		46290864		0.911207	0.59725
chr09	9_66348507		66348507		0.911207	0.59725
chr12	12_131788979		131788979		0.911207	0.59725
chr14	14_49564313	rs4466991	49564313		0.911207	0.59725
chr20	20_54202948	rs8183223	54202948		0.911207	0.59725
chr21	21_14534993		14534993		0.911207	0.59725
chr01	1_148674573		148674573	NBPF15	0.910942	0.588641
chr01	1_181194949		181194949		0.910942	0.588641
chr02	2_72519728	rs6711265	72519728	EXOC6B	0.910942	0.588641
chr02	2_72880741	rs6724529	72880741	EXOC6B	0.910942	0.588641
chr05	5_83973726	rs13181097	83973726		0.910942	0.588641
chr08	8_11905325	rs78432338	11905325		0.910942	0.588641
chr18	18_13978559		13978559		0.910942	0.588641
chr19	19_3577478	rs35682312	3577478		0.910942	0.588641
chr01	1_147519022		147519022		0.910626	0.593454
chr01	1_108847001		108847001	RP11-483I13.2,RP11-483I13.3	0.910247	0.586213
chr01	1_248803461		248803461		0.910247	0.586213
chr01	1_17067278		17067278		0.910247	0.586213
chr01	1_13354685		13354685		0.910247	0.586213
chr03	3_75751855		75751855		0.910247	0.586213
chr12	12_133643846	rs114333447	133643846		0.910247	0.586213
chr16	16_20540109		20540109		0.910247	0.586213
chr01	1_144522502		144522502		0.910074	0.591868
chr12	12_9016899	rs10219566	9016899		0.910074	0.591868
chr13	13_85914861	rs34226748	85914861		0.910074	0.591868
chr13	13_19122407		19122407	RP11-77P19.1	0.910074	0.591868
chr15	15_28650078		28650078		0.910074	0.591868
chr19	19_28126104	rs6510189	28126104		0.910074	0.591868
chr01	1_143956054		143956054	SRGAP2P2	0.909839	0.590258
chr14	14_106092872		106092872		0.909839	0.590258
chr22	22_21501959		21501959	TOP3B	0.909839	0.590258
chr01	1_247974738	rs12125354	247974738		0.909799	0.586282
chr02	2_72729324	rs1400581	72729324	EXOC6B	0.909799	0.586282
chr02	2_72770662	rs1947118	72770662	EXOC6B	0.909799	0.586282
chr02	2_72678488	rs2901146	72678488	EXOC6B	0.909799	0.586282
chr02	2_72789552	rs4364045	72789552	EXOC6B	0.909799	0.586282
chr02	2_72752939	rs4852873	72752939	EXOC6B	0.909799	0.586282
chr02	2_72758653	rs4852874	72758653	EXOC6B	0.909799	0.586282
chr02	2_72712364	rs6758593	72712364	EXOC6B	0.909799	0.586282
chr02	2_72750154	rs12992973	72750154	EXOC6B	0.909799	0.586282
chr02	2_72789459	rs13011477	72789459	EXOC6B	0.909799	0.586282
chr09	9_38490456	rs1807400	38490456		0.909799	0.586282
chr12	12_26278079	rs1383116	26278079		0.909799	0.586282
chr04	4_108229267		108229267		0.909635	0.585052
chr11	11_54783538		54783538		0.909635	0.585052
chr17	17_845796	rs7211337	845796	NXN	0.909635	0.585052
chr01	1_161547669		161547669		0.9095	0.583625
chr04	4_109372892	rs2198296	109372892		0.9095	0.583625
chr09	9_17910740	rs12342780	17910740		0.9095	0.583625
chr18	18_21609495	rs6508104	21609495	TTC39C	0.9095	0.583625
chr03	3_75715734		75715734	FRG2C	0.909442	0.584977
chr03	3_75708365		75708365		0.909442	0.584977
chr16	16_55836182		55836182		0.909442	0.584977
chr20	20_62167704	rs4809308	62167704	PTK6	0.909442	0.584977
chr01	1_206506222		206506222		0.909325	0.582631
chr01	1_149012378		149012378		0.909325	0.582631
chr03	3_122389364	rs790121	122389364		0.909178	0.582026
chr03	3_75690439		75690439		0.909178	0.582026
chr07	7_144003737		144003737	RP4-798C17.1,OR2A20P	0.909178	0.582026
chr16	16_29606414	rs58651091	29606414	LOC100132767	0.909178	0.582026
chr16	16_85442736	rs71389123	85442736		0.909178	0.582026
chr01	1_149613126	rs58797331	149613126		0.909046	0.587933
chr01	1_13036141		13036141	PRAMEF6,RP11-450I1.1,PRAMEF22	0.909046	0.587933
chr01	1_248670585		248670585		0.909046	0.587933
chr01	1_13327975		13327975		0.909046	0.587933
chr03	3_75672273		75672273	RP11-413E6.4	0.909046	0.587933
chr07	7_122683167		122683167		0.909046	0.587933
chr15	15_20699226		20699226	AC026495.1,HERC2P3	0.909046	0.587933
chr15	15_28652037		28652037		0.909046	0.587933
chr16	16_2679632		2679632	AC141586.1,AC141586.2	0.909046	0.587933
chr16	16_20505706		20505706		0.909046	0.587933
chr22	22_18843119		18843119	AC008103.3	0.909046	0.587933
chr01	1_143922542		143922542	SRGAP2P2	0.90899	0.581788
chr09	9_165793		165793	CBWD1	0.90899	0.581788
chr11	11_23456822	rs10767056	23456822		0.90899	0.581788
chr12	12_85280349	rs10779145	85280349	SLC6A15	0.90899	0.581788
chr17	17_3275334	rs230396	3275334		0.90899	0.581788
chr18	18_13691807		13691807	C18orf19	0.90899	0.581788
chr22	22_42140730	rs59429934	42140730	MEI1	0.90899	0.581788
chr03	3_54156407		54156407		0.908831	0.581907
chr06	6_100271922		100271922		0.908831	0.581907
chr20	20_62162917	rs66899053	62162917	PTK6	0.908831	0.581907
chr01	1_154941593	rs4845401	154941593	SHC1	0.908631	0.582387
chr01	1_149615747		149615747	RP11-277L2.1	0.908631	0.582387
chr17	17_58106155		58106155		0.908631	0.582387
chr03	3_192880560		192880560	RP11-143P4.1	0.9063	0.594166
chr11	11_89690689		89690689		0.9063	0.594166
chr01	1_72768339	rs9424983	72768339		0.905523	0.588729
chr13	13_64293025		64293025	RP11-473M10.3	0.905523	0.588729
chr01	1_39982155		39982155	BMP8A,RP11-69E11.1	0.905251	0.592639
chr05	5_177340967	rs57161208	177340967		0.905251	0.592639
chr06	6_105627899	rs2787112	105627899		0.905251	0.592639
chr06	6_56190730	rs71550512	56190730		0.905251	0.592639
chr09	9_46203362	rs80170919	46203362		0.905251	0.592639
chr14	14_106105584		106105584		0.905251	0.592639
chr01	1_108992034		108992034	NBPF6	0.905111	0.587175
chr01	1_149611480		149611480	RP11-277L2.1	0.905111	0.587175
chr06	6_170775281		170775281		0.905111	0.587175
chr07	7_102272647		102272647	AC093668.1	0.905111	0.587175
chr09	9_69510510		69510510		0.905111	0.587175
chr13	13_22421938	rs7330486	22421938		0.905111	0.587175
chr21	21_21660829	rs28499008	21660829		0.905111	0.587175
chr02	2_72572908	rs7595315	72572908	EXOC6B	0.905001	0.583859
chr02	2_131270697		131270697		0.905001	0.583859
chr09	9_70568343		70568343		0.905001	0.583859
chr02	2_72535690	rs7595180	72535690	EXOC6B	0.904849	0.581403
chr02	2_72895615	rs11685114	72895615	EXOC6B	0.904849	0.581403
chr02	2_72676529	rs56298436	72676529	EXOC6B	0.904849	0.581403
chr03	3_143832680	rs28720790	143832680		0.904849	0.581403
chr01	1_72779755	rs12124329	72779755		0.90474	0.585442
chr01	1_248704078		248704078		0.90474	0.585442
chr20	20_26052298		26052298	C20orf91	0.90474	0.585442
chr22	22_21707009		21707009	TOP3B	0.90474	0.585442
chr02	2_208958631	rs55705560	208958631		0.904561	0.578565
chr07	7_136521835	rs4279538	136521835		0.904561	0.578565
chr21	21_46398684	rs71317720	46398684		0.904561	0.578565
chr07	7_87895414	rs43127	87895414		0.904354	0.579834
chr13	13_85914979	rs34446446	85914979		0.904354	0.579834
chr20	20_62174724	rs4809309	62174724	SRMS	0.904354	0.579834
chr20	20_62172219	rs6122130	62172219	SRMS	0.904354	0.579834
chr07	7_83092208		83092208	SEMA3E	0.904248	0.576707
chr11	11_23456831	rs10741970	23456831		0.904248	0.576707
chr14	14_49129818	rs10140503	49129818		0.904248	0.576707
chr01	1_144315211		144315211	BX248398.1	0.904138	0.581189
chr01	1_108833853		108833853	RP11-483I13.2,RP11-483I13.3	0.904138	0.581189
chr01	1_248804020		248804020		0.904138	0.581189
chr09	9_46123420		46123420		0.904138	0.581189
chr16	16_18664606		18664606		0.904138	0.581189
chr20	20_26048940		26048940	C20orf91	0.904138	0.581189
chr01	1_148860262	rs161591	148860262		0.903951	0.583017
chr01	1_144586490	rs2660498	144586490		0.903951	0.583017
chr01	1_108774960		108774960	NBPF4	0.903951	0.583017
chr01	1_13334140		13334140		0.903951	0.583017
chr01	1_16998585		16998585		0.903951	0.583017
chr01	1_144455120		144455120		0.903951	0.583017
chr03	3_65500823	rs9882974	65500823	MAGI1	0.903951	0.583017
chr07	7_143474925		143474925	AC099548.1,RP11-61L23.1	0.903951	0.583017
chr09	9_67715416		67715416		0.903951	0.583017
chr14	14_19523156		19523156		0.903951	0.583017
chr16	16_18507018		18507018		0.903951	0.583017
chr03	3_75724798		75724798	RP11-413E6.5	0.90391	0.576259
chr08	8_47900928		47900928		0.90391	0.576259
chr15	15_30564731		30564731		0.90391	0.576259
chr01	1_144591019	rs6674399	144591019		0.903706	0.581741
chr02	2_72760420	rs7420667	72760420	EXOC6B	0.903706	0.581741
chr02	2_167561002		167561002		0.903706	0.581741
chr09	9_65749106		65749106		0.903706	0.581741
chr10	10_20415567	rs4990273	20415567	PLXDC2	0.903706	0.581741
chr01	1_248671428		248671428		0.903546	0.578887
chr09	9_46387439		46387439		0.903546	0.578887
chr16	16_32784796		32784796		0.903546	0.578887
chr01	1_159613217	rs78698986	159613217		0.903407	0.577448
chr01	1_148801605		148801605		0.903407	0.577448
chr08	8_11788236	rs79978591	11788236		0.903407	0.577448
chr08	8_7596038		7596038	FAM90A18,FAM90A8	0.903407	0.577448
chr09	9_17910983	rs12347619	17910983		0.903407	0.577448
chr09	9_17910089	rs112649297	17910089		0.903407	0.577448
chr09	9_46327603		46327603		0.903407	0.577448
chr01	1_145328113		145328113	AL592307.1	0.903082	0.576314
chr18	18_39055849	rs2848744	39055849		0.903082	0.576314
chr03	3_75688160	rs116365032	75688160		0.902731	0.576538
chr03	3_197141715		197141715		0.902731	0.576538
chr04	4_42058286	rs4421020	42058286	SLC30A9	0.902731	0.576538
chr05	5_156442009	rs10866625	156442009		0.902731	0.576538
chr07	7_39049714	rs1229071	39049714	POU6F2	0.902731	0.576538
chr08	8_12223530		12223530	FAM66A	0.902731	0.576538
chr12	12_55207086	rs10783661	55207086		0.902731	0.576538
chr06	6_31796780		31796780	HSPA1A	0.900416	0.584097
chr08	8_7067167		7067167		0.900416	0.584097
chr01	1_152187810		152187810	HRNR,RP1-14N1.1	0.900276	0.588114
chr01	1_248651927		248651927	OR2T5	0.900276	0.588114
chr08	8_145639681	rs1871534	145639681	SLC39A4	0.900276	0.588114
chr14	14_106109333	rs76267071	106109333		0.900276	0.588114
chr15	15_22019481		22019481		0.900276	0.588114
chr16	16_86379145	rs12920633	86379145		0.900276	0.588114
chr20	20_53222217	rs967377	53222217	DOK5	0.900276	0.588114
chr20	20_53232221	rs4542911	53232221	DOK5	0.900276	0.588114
chr20	20_53235008	rs4581960	53235008	DOK5	0.900276	0.588114
chr20	20_53221238	rs6023407	53221238	DOK5	0.900276	0.588114
chr20	20_53226781	rs6068915	53226781	DOK5	0.900276	0.588114
chr20	20_53233531	rs6068916	53233531	DOK5	0.900276	0.588114
chr20	20_26024129		26024129		0.900276	0.588114
chr03	3_192879296		192879296	RP11-143P4.1	0.900169	0.591122
chr16	16_20503851		20503851		0.900169	0.591122
chr08	8_7687865		7687865		0.90004	0.579175
chr09	9_44993618		44993618		0.90004	0.579175
chr11	11_114679293	rs7396621	114679293		0.90004	0.579175
chr15	15_98598768		98598768		0.90004	0.579175

## Sheet: AFR_EUR
Table S1. Top FST values (>0.9) for the population groups AFR-EUR
CHR	SNP	rs-number	Position	Loci	FST	In
chr01	1_149600174		149600174	RP11-277L2.1	1	0.693147
chr01	1_108773354		108773354	NBPF4	1	0.693147
chr01	1_149629483		149629483	RP11-277L2.1	1	0.693147
chr01	1_148335489		148335489	NBPF10	1	0.693147
chr01	1_108837952		108837952	RP11-483I13.2,RP11-483I13.3	1	0.693147
chr01	1_109001372		109001372	NBPF6	1	0.693147
chr01	1_149598080		149598080	RP11-277L2.1	1	0.693147
chr01	1_148338745		148338745	NBPF10	1	0.693147
chr01	1_13386983		13386983	PRAMEF8	1	0.693147
chr01	1_149828142		149828142	HIST2H4B	1	0.693147
chr01	1_108830896		108830896	RP11-483I13.2,RP11-483I13.3	1	0.693147
chr01	1_144317045		144317045	BX248398.1	1	0.693147
chr01	1_144584761		144584761		1	0.693147
chr01	1_147774627		147774627		1	0.693147
chr01	1_149524581		149524581		1	0.693147
chr01	1_104227790		104227790		1	0.693147
chr01	1_140755		140755		1	0.693147
chr01	1_147753760		147753760		1	0.693147
chr01	1_149547232		149547232		1	0.693147
chr01	1_104239985		104239985		1	0.693147
chr01	1_147753932		147753932		1	0.693147
chr01	1_144583685		144583685		1	0.693147
chr01	1_147774577		147774577		1	0.693147
chr01	1_148200437		148200437		1	0.693147
chr02	2_87387563		87387563	AC083899.1	1	0.693147
chr02	2_110778759		110778759		1	0.693147
chr02	2_90269764		90269764		1	0.693147
chr02	2_98104646		98104646		1	0.693147
chr02	2_110545442		110545442		1	0.693147
chr02	2_111039983		111039983		1	0.693147
chr03	3_75715786	rs114568741	75715786		1	0.693147
chr03	3_75715784	rs115981718	75715784		1	0.693147
chr03	3_75637943	rs116461509	75637943		1	0.693147
chr03	3_195680447		195680447		1	0.693147
chr07	7_143514706		143514706	AC099548.1,RP11-61L23.1	1	0.693147
chr07	7_62860979		62860979	RP11-340I6.6	1	0.693147
chr07	7_62884216		62884216		1	0.693147
chr07	7_63077587		63077587		1	0.693147
chr07	7_101324688		101324688		1	0.693147
chr07	7_57043716		57043716		1	0.693147
chr08	8_21660686	rs7005880	21660686		1	0.693147
chr08	8_86732225		86732225		1	0.693147
chr08	8_12217504		12217504		1	0.693147
chr08	8_7094575		7094575		1	0.693147
chr08	8_86744924		86744924		1	0.693147
chr09	9_41429624		41429624	RP11-144A16.1	1	0.693147
chr09	9_47262817		47262817	AL953854.2	1	0.693147
chr09	9_45134562		45134562		1	0.693147
chr09	9_47316216		47316216		1	0.693147
chr09	9_47266974		47266974		1	0.693147
chr09	9_67643447		67643447		1	0.693147
chr09	9_67049750		67049750		1	0.693147
chr09	9_43193196		43193196		1	0.693147
chr09	9_46633548		46633548		1	0.693147
chr09	9_40477216		40477216		1	0.693147
chr09	9_42346377		42346377		1	0.693147
chr09	9_42748023		42748023		1	0.693147
chr09	9_43194408		43194408		1	0.693147
chr09	9_45686497		45686497		1	0.693147
chr10	10_51657377		51657377	RP11-481A12.2	1	0.693147
chr10	10_48255357		48255357	ANXA8	1	0.693147
chr10	10_48299354		48299354		1	0.693147
chr11	11_18964775		18964775	MRGPRX1	1	0.693147
chr11	11_48916445		48916445		1	0.693147
chr11	11_48915943		48915943		1	0.693147
chr12	12_133531127	rs11147178	133531127	ZNF605	1	0.693147
chr12	12_8132760	rs78858760	8132760		1	0.693147
chr12	12_133628563	rs114165009	133628563	ZNF84	1	0.693147
chr12	12_133574209	rs114366580	133574209	ZNF26	1	0.693147
chr12	12_133635970	rs114536909	133635970	ZNF84	1	0.693147
chr12	12_133557766	rs114617857	133557766		1	0.693147
chr12	12_133539757	rs114743223	133539757		1	0.693147
chr12	12_133537645	rs114775199	133537645		1	0.693147
chr12	12_133591013	rs114982852	133591013		1	0.693147
chr12	12_133611282	rs115241254	133611282		1	0.693147
chr12	12_133659288	rs115672941	133659288	ZNF140	1	0.693147
chr12	12_133532132	rs115750592	133532132	ZNF605	1	0.693147
chr12	12_133584644	rs115790878	133584644	ZNF26	1	0.693147
chr12	12_133613136	rs115855959	133613136	ZNF84	1	0.693147
chr12	12_133640000	rs116158512	133640000	ZNF84	1	0.693147
chr12	12_133657066	rs116222134	133657066	ZNF140	1	0.693147
chr12	12_133518203	rs116261711	133518203	ZNF605	1	0.693147
chr12	12_133554420	rs116552886	133554420		1	0.693147
chr12	12_133540381	rs116610993	133540381		1	0.693147
chr12	12_133606165	rs117358779	133606165		1	0.693147
chr12	12_133559189		133559189		1	0.693147
chr12	12_133603401		133603401		1	0.693147
chr14	14_35025604		35025604		1	0.693147
chr14	14_35025602		35025602		1	0.693147
chr14	14_20128345		20128345		1	0.693147
chr15	15_82980980		82980980	AC126339.5	1	0.693147
chr15	15_82979386		82979386	AC126339.5	1	0.693147
chr15	15_82972533		82972533	AC126339.5	1	0.693147
chr15	15_82985392		82985392		1	0.693147
chr16	16_2686437		2686437	AC141586.1	1	0.693147
chr16	16_22515241		22515241	AC130466.1,RP11-368J21.1	1	0.693147
chr16	16_20535020		20535020		1	0.693147
chr16	16_20540710		20540710		1	0.693147
chr16	16_20505047		20505047		1	0.693147
chr16	16_33699278		33699278		1	0.693147
chr16	16_20541237		20541237		1	0.693147
chr16	16_15331525		15331525		1	0.693147
chr16	16_20542633		20542633		1	0.693147
chr16	16_20510450		20510450		1	0.693147
chr16	16_18501158		18501158		1	0.693147
chr16	16_32799564		32799564		1	0.693147
chr16	16_20542447		20542447		1	0.693147
chr16	16_20510329		20510329		1	0.693147
chr16	16_32736193		32736193		1	0.693147
chr16	16_20505191		20505191		1	0.693147
chr17	17_18335269		18335269	AL353997.11	1	0.693147
chr17	17_77496098		77496098		1	0.693147
chr17	17_19080012		19080012		1	0.693147
chr19	19_48408781		48408781		1	0.693147
chr20	20_45523308	rs13043776	45523308	EYA2	1	0.693147
chr20	20_25761480		25761480	FAM182B	1	0.693147
chr21	21_44702792	rs7279823	44702792		1	0.693147
chr22	22_20655228		20655228	AC011718.3	1	0.693147
chr22	22_42520111		42520111	RP4-669P10.1	1	0.693147
chr22	22_20654681		20654681	AC011718.3	1	0.693147
chr22	22_21739341		21739341	TOP3B,RIMBP3B	1	0.693147
chr22	22_21778203		21778203	HIC2,TOP3B	1	0.693147
chr22	22_21652997		21652997	TOP3B	1	0.693147
chr22	22_42532959		42532959	RP4-669P10.1,RP4-669P10.3	1	0.693147
chr22	22_21875215		21875215	TOP3B	1	0.693147
chr22	22_21796465		21796465	HIC2,TOP3B	1	0.693147
chr22	22_20474237		20474237	XXbac-B33L19.5	1	0.693147
chr22	22_42532267		42532267	RP4-669P10.1	1	0.693147
chr22	22_16992662		16992662		1	0.693147
chr01	1_144574215	rs28711482	144574215		0.995052	0.682931
chr01	1_180184097	rs61809103	180184097		0.995052	0.682931
chr01	1_108781440		108781440	NBPF4	0.995052	0.682931
chr01	1_13329337		13329337	PRAMEF3	0.995052	0.682931
chr01	1_12973551		12973551	RP11-450I1.1	0.995052	0.682931
chr01	1_108840176		108840176	RP11-483I13.2,RP11-483I13.3	0.995052	0.682931
chr01	1_149639829		149639829	RP11-277L2.1	0.995052	0.682931
chr01	1_248652574		248652574	OR2T5	0.995052	0.682931
chr01	1_149635430		149635430	RP11-277L2.1	0.995052	0.682931
chr01	1_248722108		248722108	OR2T29,RP11-438F14.2	0.995052	0.682931
chr01	1_108774341		108774341	NBPF4	0.995052	0.682931
chr01	1_149620152		149620152	RP11-277L2.1	0.995052	0.682931
chr01	1_47537813		47537813	CYP4Z1	0.995052	0.682931
chr01	1_145963165		145963165		0.995052	0.682931
chr01	1_13355791		13355791		0.995052	0.682931
chr01	1_148819529		148819529		0.995052	0.682931
chr01	1_13337638		13337638		0.995052	0.682931
chr01	1_13338411		13338411		0.995052	0.682931
chr01	1_149532492		149532492		0.995052	0.682931
chr01	1_16994048		16994048		0.995052	0.682931
chr01	1_248675190		248675190		0.995052	0.682931
chr01	1_149535593		149535593		0.995052	0.682931
chr01	1_13334199		13334199		0.995052	0.682931
chr01	1_13357226		13357226		0.995052	0.682931
chr01	1_108794156		108794156		0.995052	0.682931
chr01	1_104209423		104209423		0.995052	0.682931
chr01	1_16989716		16989716		0.995052	0.682931
chr03	3_75707706	rs114596934	75707706		0.995052	0.682931
chr03	3_75708215	rs115230283	75708215		0.995052	0.682931
chr07	7_158128049	rs62480950	158128049	PTPRN2	0.995052	0.682931
chr07	7_74839167		74839167	GATSL1	0.995052	0.682931
chr07	7_62801763		62801763	RP5-905H7.10	0.995052	0.682931
chr07	7_62850256		62850256	RP11-73B2.9	0.995052	0.682931
chr07	7_62784664		62784664		0.995052	0.682931
chr07	7_61730279		61730279		0.995052	0.682931
chr07	7_74589443		74589443		0.995052	0.682931
chr08	8_7926883	rs80170212	7926883		0.995052	0.682931
chr08	8_32675759		32675759		0.995052	0.682931
chr08	8_86750786		86750786		0.995052	0.682931
chr08	8_7661771		7661771		0.995052	0.682931
chr09	9_67248647		67248647		0.995052	0.682931
chr09	9_67636225		67636225		0.995052	0.682931
chr09	9_42564322		42564322		0.995052	0.682931
chr09	9_47238767		47238767		0.995052	0.682931
chr09	9_69042508		69042508		0.995052	0.682931
chr09	9_42892461		42892461		0.995052	0.682931
chr09	9_46215092		46215092		0.995052	0.682931
chr09	9_67721959		67721959		0.995052	0.682931
chr10	10_48195666		48195666	BMS1P6	0.995052	0.682931
chr11	11_89657837		89657837	AP004607.2	0.995052	0.682931
chr12	12_133558006	rs114130820	133558006		0.995052	0.682931
chr12	12_133639351	rs114150745	133639351	ZNF84	0.995052	0.682931
chr12	12_133641753	rs114288697	133641753		0.995052	0.682931
chr12	12_133561084	rs114581480	133561084	ZNF26	0.995052	0.682931
chr12	12_133594702	rs114874309	133594702		0.995052	0.682931
chr12	12_133572083	rs114954349	133572083	ZNF26	0.995052	0.682931
chr12	12_133612989	rs114979327	133612989	ZNF84	0.995052	0.682931
chr12	12_133600956	rs115222563	133600956		0.995052	0.682931
chr12	12_133578063	rs115295306	133578063	ZNF26	0.995052	0.682931
chr12	12_133601770	rs115522401	133601770		0.995052	0.682931
chr12	12_133560208	rs116322744	133560208		0.995052	0.682931
chr12	12_133564542	rs116503761	133564542	ZNF26	0.995052	0.682931
chr12	12_133611780	rs116575823	133611780		0.995052	0.682931
chr12	12_133599468	rs116646236	133599468		0.995052	0.682931
chr12	12_133637760	rs116774602	133637760	ZNF84	0.995052	0.682931
chr13	13_25973681	rs9319218	25973681	ATP8A2	0.995052	0.682931
chr13	13_64293025		64293025	RP11-473M10.3	0.995052	0.682931
chr14	14_57455335	rs12886090	57455335		0.995052	0.682931
chr14	14_50287728	rs58767272	50287728	SDCCAG1	0.995052	0.682931
chr14	14_19507295		19507295		0.995052	0.682931
chr15	15_55224424	rs115334805	55224424		0.995052	0.682931
chr15	15_82971829		82971829	AC126339.5	0.995052	0.682931
chr15	15_30660623		30660623	CHRFAM7A	0.995052	0.682931
chr16	16_55826922		55826922	CES4,AC147362.1	0.995052	0.682931
chr16	16_22507497		22507497	AC130466.1,RP11-368J21.1	0.995052	0.682931
chr16	16_16800507		16800507		0.995052	0.682931
chr16	16_28459851		28459851		0.995052	0.682931
chr16	16_15343712		15343712		0.995052	0.682931
chr16	16_20592981		20592981		0.995052	0.682931
chr16	16_20541251		20541251		0.995052	0.682931
chr16	16_20458254		20458254		0.995052	0.682931
chr17	17_58107377		58107377		0.995052	0.682931
chr19	19_43879725		43879725	AC005392.4	0.995052	0.682931
chr22	22_21789885		21789885	HIC2,TOP3B	0.995052	0.682931
chr22	22_21724920		21724920	TOP3B,KB-1183D5.4	0.995052	0.682931
chr22	22_24305246		24305246		0.995052	0.682931
chr22	22_16076223		16076223		0.995052	0.682931
chr22	22_16092412		16092412		0.995052	0.682931
chr01	1_158926702	rs1102010	158926702	PYHIN1	0.994917	0.685932
chr01	1_236878639	rs1773445	236878639	ACTN2	0.994917	0.685932
chr01	1_13356706		13356706		0.994917	0.685932
chr01	1_16996414		16996414		0.994917	0.685932
chr02	2_91615860		91615860		0.994917	0.685932
chr07	7_101316375		101316375		0.994917	0.685932
chr09	9_43319070		43319070	RP11-186G6.1	0.994917	0.685932
chr09	9_46382074		46382074		0.994917	0.685932
chr12	12_89219852	rs396947	89219852		0.994917	0.685932
chr16	16_18664553		18664553		0.994917	0.685932
chr16	16_28442705		28442705		0.994917	0.685932
chr16	16_20503568		20503568		0.994917	0.685932
chr17	17_36294527		36294527	TBC1D3F	0.994917	0.685932
chr22	22_21468435		21468435	TOP3B,AP000550.1,AP000550.2	0.994917	0.685932
chr01	1_24283716	rs9650969	24283716		0.990094	0.67479
chr01	1_81942961	rs10874245	81942961		0.990094	0.67479
chr01	1_144579369	rs55801433	144579369		0.990094	0.67479
chr01	1_180184093	rs61809102	180184093		0.990094	0.67479
chr01	1_13329095		13329095	PRAMEF3	0.990094	0.67479
chr01	1_13037725		13037725	PRAMEF6,RP11-450I1.1,PRAMEF22	0.990094	0.67479
chr01	1_108945770		108945770	RP11-242D10.1,NBPF5,NBPF6	0.990094	0.67479
chr01	1_108974535		108974535	NBPF6,RP11-131J3.1	0.990094	0.67479
chr01	1_148201800		148201800	RP11-289I10.1	0.990094	0.67479
chr01	1_13364068		13364068	PRAMEF5	0.990094	0.67479
chr01	1_108770336		108770336	NBPF4	0.990094	0.67479
chr01	1_108780477		108780477	NBPF4	0.990094	0.67479
chr01	1_13359938		13359938	PRAMEF5	0.990094	0.67479
chr01	1_144302714		144302714	BX248398.1	0.990094	0.67479
chr01	1_143956054		143956054	SRGAP2P2	0.990094	0.67479
chr01	1_147425976		147425976	GPR89B	0.990094	0.67479
chr01	1_25653527		25653527	RHD	0.990094	0.67479
chr01	1_13033237		13033237	PRAMEF6,RP11-450I1.1	0.990094	0.67479
chr01	1_155604721		155604721	AL353807.1	0.990094	0.67479
chr01	1_13333977		13333977		0.990094	0.67479
chr01	1_142923432		142923432		0.990094	0.67479
chr01	1_248699317		248699317		0.990094	0.67479
chr01	1_13324080		13324080		0.990094	0.67479
chr01	1_248704078		248704078		0.990094	0.67479
chr01	1_144553381		144553381		0.990094	0.67479
chr01	1_13321737		13321737		0.990094	0.67479
chr01	1_13337037		13337037		0.990094	0.67479
chr01	1_17067380		17067380		0.990094	0.67479
chr01	1_149570758		149570758		0.990094	0.67479
chr01	1_17066406		17066406		0.990094	0.67479
chr01	1_13370192		13370192		0.990094	0.67479
chr01	1_16990088		16990088		0.990094	0.67479
chr02	2_194691322	rs13010449	194691322		0.990094	0.67479
chr02	2_110843560	rs116405581	110843560	MALL	0.990094	0.67479
chr02	2_87739782		87739782		0.990094	0.67479
chr02	2_91656083		91656083		0.990094	0.67479
chr03	3_75704598	rs114803391	75704598		0.990094	0.67479
chr03	3_75720611		75720611	AC108724.2	0.990094	0.67479
chr07	7_6828407		6828407	RSPH10B2	0.990094	0.67479
chr07	7_6796300		6796300	RSPH10B2	0.990094	0.67479
chr07	7_143248720		143248720		0.990094	0.67479
chr07	7_62778817		62778817		0.990094	0.67479
chr07	7_56971144		56971144		0.990094	0.67479
chr07	7_65026342		65026342		0.990094	0.67479
chr08	8_21651316	rs7836037	21651316		0.990094	0.67479
chr08	8_75364246	rs10957719	75364246		0.990094	0.67479
chr09	9_47251296		47251296	AL953854.2	0.990094	0.67479
chr09	9_41844727		41844727		0.990094	0.67479
chr09	9_47223156		47223156		0.990094	0.67479
chr09	9_46298746		46298746		0.990094	0.67479
chr09	9_65913852		65913852		0.990094	0.67479
chr09	9_65866612		65866612		0.990094	0.67479
chr11	11_99473583	rs5007821	99473583	CNTN5	0.990094	0.67479
chr11	11_20834386	rs7924374	20834386	NELL1	0.990094	0.67479
chr11	11_89717574		89717574	AP004607.4	0.990094	0.67479
chr12	12_133656293	rs114273538	133656293	ZNF140	0.990094	0.67479
chr12	12_133625276	rs114433683	133625276	ZNF84	0.990094	0.67479
chr12	12_133638829	rs114670022	133638829	ZNF84	0.990094	0.67479
chr12	12_133643672	rs114787138	133643672		0.990094	0.67479
chr12	12_133656858	rs115533661	133656858	ZNF140	0.990094	0.67479
chr12	12_133599327	rs115590184	133599327		0.990094	0.67479
chr12	12_133664806	rs116070265	133664806	ZNF140	0.990094	0.67479
chr12	12_133520195	rs116220349	133520195	ZNF605	0.990094	0.67479
chr12	12_133613167	rs116265771	133613167	ZNF84	0.990094	0.67479
chr12	12_133643981	rs116345485	133643981		0.990094	0.67479
chr12	12_133640918	rs116720666	133640918		0.990094	0.67479
chr13	13_64296547		64296547	RP11-473M10.3	0.990094	0.67479
chr14	14_35025368		35025368		0.990094	0.67479
chr14	14_19628808		19628808		0.990094	0.67479
chr15	15_82972759		82972759	AC126339.5	0.990094	0.67479
chr15	15_28649479		28649479		0.990094	0.67479
chr16	16_22528205		22528205	AC130466.1,RP11-368J21.1,AC106788.1	0.990094	0.67479
chr16	16_55837911		55837911	CES1	0.990094	0.67479
chr16	16_28459432		28459432		0.990094	0.67479
chr16	16_32732818		32732818		0.990094	0.67479
chr16	16_32783010		32783010		0.990094	0.67479
chr16	16_55833840		55833840		0.990094	0.67479
chr16	16_16814593		16814593		0.990094	0.67479
chr16	16_32701867		32701867		0.990094	0.67479
chr16	16_20457551		20457551		0.990094	0.67479
chr18	18_44556867		44556867	KATNAL2	0.990094	0.67479
chr18	18_12144061		12144061		0.990094	0.67479
chr19	19_7031767		7031767	AC010606.1,AC010606.2	0.990094	0.67479
chr19	19_48432144		48432144		0.990094	0.67479
chr20	20_25778163		25778163	FAM182B	0.990094	0.67479
chr20	20_26047530		26047530	C20orf91	0.990094	0.67479
chr20	20_26047634		26047634	C20orf91	0.990094	0.67479
chr21	21_44707758	rs2838245	44707758		0.990094	0.67479
chr21	21_44684194	rs79492627	44684194		0.990094	0.67479
chr22	22_21742318		21742318	TOP3B,RIMBP3B	0.990094	0.67479
chr22	22_21672181		21672181	TOP3B,KB-1183D5.6	0.990094	0.67479
chr22	22_16084305		16084305	LA16c-4G1.1	0.990094	0.67479
chr22	22_24306537		24306537	AP000350.2	0.990094	0.67479
chr01	1_143944382		143944382	SRGAP2P2	0.989969	0.675722
chr01	1_148339091		148339091	NBPF10	0.989969	0.675722
chr01	1_149010381		149010381		0.989969	0.675722
chr01	1_248674646		248674646		0.989969	0.675722
chr03	3_112467705		112467705	RP11-147G7.1	0.989969	0.675722
chr03	3_75713725		75713725	FRG2C	0.989969	0.675722
chr04	4_64112090		64112090		0.989969	0.675722
chr07	7_101315542		101315542		0.989969	0.675722
chr09	9_41750077	rs9802733	41750077		0.989969	0.675722
chr09	9_43029451		43029451	RP11-399F4.4	0.989969	0.675722
chr09	9_46214645		46214645		0.989969	0.675722
chr14	14_94611735	rs75095428	94611735		0.989969	0.675722
chr15	15_23671477	rs7173842	23671477		0.989969	0.675722
chr16	16_51038178	rs6500356	51038178		0.989969	0.675722
chr16	16_3247913		3247913		0.989969	0.675722
chr16	16_32706726		32706726		0.989969	0.675722
chr20	20_26051638		26051638	C20orf91	0.989969	0.675722
chr01	1_12952966		12952966	RP11-450I1.1,PRAMEF10	0.989843	0.6801
chr01	1_13365987		13365987	PRAMEF5	0.989843	0.6801
chr01	1_120852724		120852724	FAM72B	0.989843	0.6801
chr01	1_147519884		147519884		0.989843	0.6801
chr03	3_75704589	rs114693467	75704589		0.989843	0.6801
chr08	8_11938339	rs77978087	11938339		0.989843	0.6801
chr09	9_41301990		41301990		0.989843	0.6801
chr11	11_25448742		25448742		0.989843	0.6801
chr11	11_89690689		89690689		0.989843	0.6801
chr12	12_9695777	rs2536881	9695777		0.989843	0.6801
chr12	12_131826071	rs7139138	131826071		0.989843	0.6801
chr14	14_20073562		20073562		0.989843	0.6801
chr16	16_9380053	rs6498564	9380053		0.989843	0.6801
chr16	16_32786043		32786043		0.989843	0.6801
chr16	16_16813677		16813677		0.989843	0.6801
chr19	19_7342296	rs11878859	7342296		0.989843	0.6801
chr22	22_21506392		21506392	TOP3B	0.989843	0.6801
chr22	22_16407962		16407962	LA16c-60G3.1	0.989843	0.6801
chr08	8_7867404		7867404		0.986049	0.67479
chr09	9_41114631		41114631		0.986049	0.67479
chr12	12_133503827	rs117369997	133503827	ZNF605	0.986049	0.67479
chr16	16_8744086	rs1641083	8744086		0.986049	0.67479
chr22	22_16187139		16187139	AP000525.3,AP000525.4	0.986049	0.67479
chr01	1_149594725		149594725	RP11-277L2.1	0.985125	0.66743
chr01	1_13362380		13362380	PRAMEF5	0.985125	0.66743
chr01	1_13025778		13025778	PRAMEF6,RP11-450I1.1	0.985125	0.66743
chr01	1_13334140		13334140		0.985125	0.66743
chr01	1_248699474		248699474		0.985125	0.66743
chr01	1_149007055		149007055		0.985125	0.66743
chr01	1_17069189		17069189		0.985125	0.66743
chr01	1_13335347		13335347		0.985125	0.66743
chr01	1_248666066		248666066		0.985125	0.66743
chr01	1_248700047		248700047		0.985125	0.66743
chr01	1_104243218		104243218		0.985125	0.66743
chr01	1_248708837		248708837		0.985125	0.66743
chr03	3_75708182	rs114224113	75708182		0.985125	0.66743
chr07	7_143474925		143474925	AC099548.1,RP11-61L23.1	0.985125	0.66743
chr07	7_75019550		75019550	STAG3L1	0.985125	0.66743
chr09	9_46390924		46390924	FAM27D1	0.985125	0.66743
chr09	9_46389351		46389351	FAM27D1	0.985125	0.66743
chr09	9_39218574		39218574	CNTNAP3	0.985125	0.66743
chr09	9_69674501		69674501		0.985125	0.66743
chr09	9_45380830		45380830		0.985125	0.66743
chr09	9_46136560		46136560		0.985125	0.66743
chr09	9_46195488		46195488		0.985125	0.66743
chr09	9_38900229		38900229		0.985125	0.66743
chr09	9_39576222		39576222		0.985125	0.66743
chr10	10_47163878		47163878	ANXA8L1	0.985125	0.66743
chr10	10_47165077		47165077	ANXA8L1	0.985125	0.66743
chr12	12_133639605	rs115163671	133639605	ZNF84	0.985125	0.66743
chr12	12_133634450	rs115172135	133634450	ZNF84	0.985125	0.66743
chr12	12_133631459	rs115483192	133631459	ZNF84	0.985125	0.66743
chr12	12_133581261	rs115530028	133581261	ZNF26	0.985125	0.66743
chr12	12_133563254	rs115858642	133563254	ZNF26	0.985125	0.66743
chr14	14_106092883		106092883		0.985125	0.66743
chr15	15_28679663		28679663		0.985125	0.66743
chr16	16_81317871	rs28635986	81317871	BCMO1	0.985125	0.66743
chr16	16_28409696		28409696	EIF3CL	0.985125	0.66743
chr16	16_22544812		22544812	AC130466.1,RP11-368J21.1,AC106788.1	0.985125	0.66743
chr16	16_2679632		2679632	AC141586.1,AC141586.2	0.985125	0.66743
chr16	16_20459329		20459329		0.985125	0.66743
chr16	16_55830993		55830993		0.985125	0.66743
chr16	16_18509021		18509021		0.985125	0.66743
chr16	16_32719442		32719442		0.985125	0.66743
chr17	17_18336204		18336204		0.985125	0.66743
chr17	17_58105336		58105336		0.985125	0.66743
chr20	20_25764879		25764879	AL390198.1,FAM182B	0.985125	0.66743
chr20	20_26035977		26035977	C20orf91	0.985125	0.66743
chr20	20_25761621		25761621	FAM182B	0.985125	0.66743
chr20	20_26049194		26049194	C20orf91	0.985125	0.66743
chr20	20_25778260		25778260	FAM182B	0.985125	0.66743
chr21	21_44689328	rs8134908	44689328		0.985125	0.66743
chr22	22_21473623		21473623	TOP3B,AP000550.1,AP000550.2,KB-1592A4.1	0.985125	0.66743
chr22	22_21475427		21475427	TOP3B,AP000550.1,AP000550.2,KB-1592A4.1	0.985125	0.66743
chr22	22_21501963		21501963	TOP3B	0.985125	0.66743
chr01	1_218894461	rs2378004	218894461		0.98501	0.667587
chr01	1_149591834		149591834	RP11-277L2.1	0.98501	0.667587
chr01	1_13366053		13366053	PRAMEF5	0.98501	0.667587
chr01	1_149591364		149591364	RP11-277L2.1,RP11-353N4.2	0.98501	0.667587
chr01	1_16996461		16996461		0.98501	0.667587
chr01	1_144522435		144522435		0.98501	0.667587
chr01	1_13328194		13328194		0.98501	0.667587
chr01	1_121441329		121441329		0.98501	0.667587
chr02	2_87914233		87914233		0.98501	0.667587
chr04	4_49058035	rs13151871	49058035	CWH43	0.98501	0.667587
chr06	6_26791329	rs9379931	26791329		0.98501	0.667587
chr07	7_7014788	rs4346917	7014788		0.98501	0.667587
chr07	7_63067175		63067175		0.98501	0.667587
chr09	9_42852739		42852739	AC129778.2	0.98501	0.667587
chr09	9_46307517		46307517		0.98501	0.667587
chr09	9_69042503		69042503		0.98501	0.667587
chr12	12_133542549	rs115272239	133542549		0.98501	0.667587
chr13	13_56690055	rs652180	56690055		0.98501	0.667587
chr13	13_85914540	rs9547174	85914540		0.98501	0.667587
chr14	14_19678859		19678859	AL589743.5,AL589743.2	0.98501	0.667587
chr15	15_71885539		71885539	THSD4	0.98501	0.667587
chr15	15_28648934		28648934		0.98501	0.667587
chr16	16_32677282		32677282		0.98501	0.667587
chr17	17_50381010	rs4635382	50381010		0.98501	0.667587
chr20	20_25771418		25771418	FAM182B	0.98501	0.667587
chr20	20_26070925		26070925	C20orf91	0.98501	0.667587
chr20	20_26047881		26047881	C20orf91	0.98501	0.667587
chr20	20_26052036		26052036	C20orf91	0.98501	0.667587
chr22	22_21471638		21471638	TOP3B,AP000550.1,AP000550.2,KB-1592A4.1	0.98501	0.667587
chr01	1_223199600	rs12757338	223199600		0.984896	0.669896
chr01	1_13033246		13033246	PRAMEF6,RP11-450I1.1	0.984896	0.669896
chr01	1_145973873		145973873		0.984896	0.669896
chr01	1_13332018		13332018		0.984896	0.669896
chr03	3_75714557	rs115981143	75714557		0.984896	0.669896
chr07	7_130576803	rs207223	130576803		0.984896	0.669896
chr17	17_43318778	rs7218169	43318778	FMNL1	0.984896	0.669896
chr22	22_21651725		21651725	TOP3B	0.984896	0.669896
chr08	8_145212734		145212734	HEATR7A	0.981102	0.664592
chr05	5_80728732	rs7715068	80728732	SSBP2	0.980995	0.669818
chr06	6_9146656		9146656	RP11-354I10.1	0.980995	0.669818
chr07	7_101301415		101301415		0.980995	0.669818
chr16	16_33731279		33731279	AC140658.4	0.980995	0.669818
chr18	18_60248311		60248311		0.980995	0.669818
chr01	1_144573755	rs3882064	144573755		0.980973	0.660574
chr01	1_24299585	rs7526349	24299585		0.980973	0.660574
chr01	1_25690814		25690814	RHCE	0.980973	0.660574
chr01	1_108982111		108982111	NBPF6	0.980973	0.660574
chr01	1_143974178		143974178	SRGAP2P2	0.980973	0.660574
chr01	1_108847001		108847001	RP11-483I13.2,RP11-483I13.3	0.980973	0.660574
chr01	1_13133307		13133307		0.980973	0.660574
chr01	1_17062627		17062627		0.980973	0.660574
chr01	1_16993176		16993176		0.980973	0.660574
chr01	1_13398526		13398526		0.980973	0.660574
chr01	1_149531689		149531689		0.980973	0.660574
chr01	1_149014776		149014776		0.980973	0.660574
chr01	1_17065511		17065511		0.980973	0.660574
chr03	3_75725277	rs115070425	75725277		0.980973	0.660574
chr03	3_75724444	rs115984919	75724444		0.980973	0.660574
chr03	3_75728339		75728339	RP11-413E6.5	0.980973	0.660574
chr03	3_75726750		75726750	RP11-413E6.5	0.980973	0.660574
chr07	7_62859164		62859164	RP11-340I6.6,RP11-340I6.9	0.980973	0.660574
chr09	9_76703278	rs3000654	76703278		0.980973	0.660574
chr09	9_76703284	rs12552968	76703284		0.980973	0.660574
chr09	9_40579210		40579210	RP11-292B8.2	0.980973	0.660574
chr09	9_41427239		41427239	RP11-144A16.1	0.980973	0.660574
chr09	9_46214613		46214613		0.980973	0.660574
chr09	9_66974565		66974565		0.980973	0.660574
chr10	10_47172440		47172440	ANXA8L1	0.980973	0.660574
chr12	12_133595827	rs114253609	133595827		0.980973	0.660574
chr12	12_133643846	rs114333447	133643846		0.980973	0.660574
chr12	12_133637875	rs114872582	133637875	ZNF84	0.980973	0.660574
chr12	12_133546973	rs115179389	133546973		0.980973	0.660574
chr12	12_133558132	rs115779114	133558132		0.980973	0.660574
chr12	12_133596367	rs116465381	133596367		0.980973	0.660574
chr14	14_19577118		19577118	POTEG	0.980973	0.660574
chr14	14_35016107		35016107		0.980973	0.660574
chr15	15_30754495		30754495		0.980973	0.660574
chr15	15_30459963		30459963		0.980973	0.660574
chr16	16_30812241	rs8045877	30812241		0.980973	0.660574
chr16	16_2677244		2677244	AC141586.1,AC141586.2	0.980973	0.660574
chr16	16_18459429		18459429	AC126755.3	0.980973	0.660574
chr16	16_55828651		55828651		0.980973	0.660574
chr16	16_32738064		32738064		0.980973	0.660574
chr16	16_20594891		20594891		0.980973	0.660574
chr16	16_20539908		20539908		0.980973	0.660574
chr16	16_32799653		32799653		0.980973	0.660574
chr16	16_28432199		28432199		0.980973	0.660574
chr16	16_32795054		32795054		0.980973	0.660574
chr16	16_33990476		33990476		0.980973	0.660574
chr17	17_18337053		18337053		0.980973	0.660574
chr20	20_26068082		26068082	C20orf91	0.980973	0.660574
chr20	20_26045759		26045759	C20orf91	0.980973	0.660574
chr21	21_44693655	rs6518336	44693655		0.980973	0.660574
chr22	22_21742245		21742245	TOP3B,RIMBP3B	0.980973	0.660574
chr22	22_21484982		21484982	TOP3B	0.980973	0.660574
chr22	22_21485085		21485085	TOP3B	0.980973	0.660574
chr22	22_21724230		21724230	TOP3B	0.980973	0.660574
chr22	22_20480235		20480235		0.980973	0.660574
chr22	22_16083573		16083573		0.980973	0.660574
chr22	22_20622597		20622597		0.980973	0.660574
chr01	1_36707029	rs12730066	36707029		0.980042	0.660232
chr01	1_13036447		13036447	PRAMEF6,RP11-450I1.1,PRAMEF22	0.980042	0.660232
chr01	1_108774960		108774960	NBPF4	0.980042	0.660232
chr01	1_149581782		149581782	RP11-277L2.1	0.980042	0.660232
chr01	1_248670585		248670585		0.980042	0.660232
chr01	1_17067246		17067246		0.980042	0.660232
chr01	1_17073098		17073098		0.980042	0.660232
chr01	1_13358570		13358570		0.980042	0.660232
chr03	3_75734655	rs117662499	75734655		0.980042	0.660232
chr08	8_7739855		7739855	DEFB103B	0.980042	0.660232
chr08	8_20609		20609		0.980042	0.660232
chr09	9_43048594		43048594		0.980042	0.660232
chr09	9_38934140		38934140		0.980042	0.660232
chr12	12_9729311	rs5028310	9729311		0.980042	0.660232
chr14	14_106337470	rs2857375	106337470		0.980042	0.660232
chr14	14_19576759		19576759	POTEG	0.980042	0.660232
chr15	15_30564638		30564638		0.980042	0.660232
chr20	20_26049808		26049808	C20orf91	0.980042	0.660232
chr01	1_16998489		16998489		0.979937	0.661767
chr03	3_75675517	rs115712488	75675517		0.979937	0.661767
chr07	7_143493169		143493169	AC099548.1,RP11-61L23.1	0.979937	0.661767
chr10	10_51907413		51907413		0.979937	0.661767
chr12	12_131826124	rs7138242	131826124		0.979937	0.661767
chr12	12_133606740	rs115698726	133606740		0.979937	0.661767
chr14	14_106092872		106092872		0.979937	0.661767
chr15	15_30644015		30644015		0.979937	0.661767
chr16	16_81119499		81119499	GCSH	0.979937	0.661767
chr20	20_26055511		26055511	C20orf91	0.979937	0.661767
chr21	21_46390423	rs2225437	46390423	C21orf70	0.979937	0.661767
chr22	22_16186410		16186410	AP000525.3,AP000525.4	0.979937	0.661767
chr18	18_14859178		14859178		0.976146	0.656469
chr22	22_18832751		18832751		0.976146	0.656469
chr01	1_238415224	rs10925598	238415224		0.976048	0.659626
chr01	1_143946129		143946129	SRGAP2P2	0.976048	0.659626
chr01	1_13467851		13467851		0.976048	0.659626
chr17	17_44554365		44554365		0.976048	0.659626
chr22	22_21638725		21638725	TOP3B	0.976048	0.659626
chr01	1_144489938		144489938	AL592284.2	0.975982	0.654093
chr01	1_143971503		143971503	SRGAP2P2	0.975982	0.654093
chr01	1_143956684		143956684	SRGAP2P2	0.975982	0.654093
chr01	1_108779217		108779217	NBPF4	0.975982	0.654093
chr01	1_142826519		142826519	RP11-423O2.4	0.975982	0.654093
chr01	1_145313545		145313545	AL592307.1	0.975982	0.654093
chr01	1_149579408		149579408	RP11-277L2.1	0.975982	0.654093
chr01	1_142954545		142954545	RP11-423O2.5	0.975982	0.654093
chr01	1_13042395		13042395	PRAMEF6,RP11-450I1.1	0.975982	0.654093
chr01	1_144480028		144480028	AL592284.2	0.975982	0.654093
chr01	1_149576917		149576917	RP11-277L2.2,RP11-277L2.1	0.975982	0.654093
chr01	1_248652596		248652596	OR2T5	0.975982	0.654093
chr01	1_16992060		16992060		0.975982	0.654093
chr01	1_16995358		16995358		0.975982	0.654093
chr01	1_17063506		17063506		0.975982	0.654093
chr01	1_144579361		144579361		0.975982	0.654093
chr01	1_13338820		13338820		0.975982	0.654093
chr01	1_248671562		248671562		0.975982	0.654093
chr01	1_248650338		248650338		0.975982	0.654093
chr01	1_148200660		148200660		0.975982	0.654093
chr01	1_13331918		13331918		0.975982	0.654093
chr03	3_75680987	rs114587858	75680987		0.975982	0.654093
chr03	3_75712751	rs116127050	75712751		0.975982	0.654093
chr03	3_75717801	rs116249569	75717801		0.975982	0.654093
chr03	3_75715734		75715734	FRG2C	0.975982	0.654093
chr06	6_86696370	rs6454508	86696370		0.975982	0.654093
chr08	8_12347748		12347748	AC068587.3	0.975982	0.654093
chr08	8_12458342		12458342	AC130352.2	0.975982	0.654093
chr08	8_86735129		86735129		0.975982	0.654093
chr09	9_42740308		42740308		0.975982	0.654093
chr09	9_67541472		67541472		0.975982	0.654093
chr10	10_51372644		51372644	TIMM23B	0.975982	0.654093
chr10	10_47156032		47156032		0.975982	0.654093
chr12	12_133600515	rs114129854	133600515		0.975982	0.654093
chr14	14_35016147		35016147		0.975982	0.654093
chr15	15_28649614		28649614		0.975982	0.654093
chr15	15_28654100		28654100		0.975982	0.654093
chr15	15_30568004		30568004		0.975982	0.654093
chr16	16_2624724		2624724	PDPK1	0.975982	0.654093
chr16	16_32705758		32705758		0.975982	0.654093
chr16	16_32680954		32680954		0.975982	0.654093
chr16	16_32803662		32803662		0.975982	0.654093
chr16	16_16767191		16767191		0.975982	0.654093
chr16	16_55834469		55834469		0.975982	0.654093
chr16	16_20461267		20461267		0.975982	0.654093
chr16	16_20459145		20459145		0.975982	0.654093
chr16	16_20592278		20592278		0.975982	0.654093
chr16	16_20461247		20461247		0.975982	0.654093
chr17	17_21684229	rs62052778	21684229		0.975982	0.654093
chr20	20_26065942		26065942	C20orf91	0.975982	0.654093
chr20	20_26047618		26047618	C20orf91	0.975982	0.654093
chr22	22_21885962		21885962	TOP3B	0.975982	0.654093
chr01	1_144304336		144304336	BX248398.1	0.97595	0.665096
chr01	1_108773131		108773131	NBPF4	0.975888	0.653383
chr01	1_143680621		143680621	BX284650.1	0.975888	0.653383
chr01	1_149615495		149615495	RP11-277L2.1	0.975888	0.653383
chr01	1_108774102		108774102	NBPF4	0.975888	0.653383
chr01	1_143956205		143956205	SRGAP2P2	0.975888	0.653383
chr01	1_143974632		143974632	SRGAP2P2	0.975888	0.653383
chr01	1_143974633		143974633	SRGAP2P2	0.975888	0.653383
chr01	1_17072872		17072872		0.975888	0.653383
chr01	1_248703235		248703235		0.975888	0.653383
chr01	1_17068106		17068106		0.975888	0.653383
chr01	1_17067278		17067278		0.975888	0.653383
chr01	1_104250859		104250859		0.975888	0.653383
chr01	1_13333491		13333491		0.975888	0.653383
chr03	3_75680920	rs115169851	75680920		0.975888	0.653383
chr03	3_75693401	rs115918440	75693401		0.975888	0.653383
chr07	7_101321943		101321943		0.975888	0.653383
chr09	9_18197446	rs4604551	18197446		0.975888	0.653383
chr09	9_39379278		39379278		0.975888	0.653383
chr09	9_42024169		42024169		0.975888	0.653383
chr14	14_19679525		19679525	AL589743.5,AL589743.2	0.975888	0.653383
chr14	14_19679957		19679957	AL589743.5,AL589743.2	0.975888	0.653383
chr14	14_19520530		19520530		0.975888	0.653383
chr15	15_23671465	rs7169680	23671465		0.975888	0.653383
chr15	15_28823256		28823256		0.975888	0.653383
chr16	16_22489390		22489390	AC130466.1,RP11-368J21.1	0.975888	0.653383
chr16	16_22490129		22490129	AC130466.1,RP11-368J21.1	0.975888	0.653383
chr16	16_22482718		22482718	AC130466.1,RP11-368J21.1,AC106788.2	0.975888	0.653383
chr16	16_18664606		18664606		0.975888	0.653383
chr16	16_20540592		20540592		0.975888	0.653383
chr16	16_32711803		32711803		0.975888	0.653383
chr16	16_20540109		20540109		0.975888	0.653383
chr22	22_21645470		21645470	TOP3B,AP000552.6	0.975888	0.653383
chr22	22_21500201		21500201	TOP3B	0.975888	0.653383
chr01	1_60846945	rs75419985	60846945		0.974969	0.654419
chr01	1_108833893		108833893	RP11-483I13.2,RP11-483I13.3	0.974969	0.654419
chr01	1_143955604		143955604	SRGAP2P2	0.974969	0.654419
chr01	1_108833891		108833891	RP11-483I13.2,RP11-483I13.3	0.974969	0.654419
chr01	1_17067956		17067956		0.974969	0.654419
chr03	3_75675513	rs115527908	75675513		0.974969	0.654419
chr14	14_106085552	rs59473004	106085552		0.974969	0.654419
chr01	1_144579975		144579975		0.971178	0.649127
chr14	14_19677959		19677959	AL589743.5,AL589743.2	0.971178	0.649127
chr14	14_19662024		19662024	AL589743.2	0.971178	0.649127
chr16	16_20196775	rs11074437	20196775		0.971178	0.649127
chr18	18_53557892		53557892		0.971178	0.649127
chr22	22_21555422		21555422	TOP3B	0.971178	0.649127
chr01	1_147924438		147924438	RP11-495P10.1	0.971092	0.651509
chr01	1_13022303		13022303	PRAMEF6,RP11-450I1.1	0.971092	0.651509
chr01	1_248706258		248706258		0.971092	0.651509
chr01	1_248711178		248711178		0.971092	0.651509
chr08	8_11926670		11926670	DEFB130	0.971092	0.651509
chr08	8_7869244		7869244		0.971092	0.651509
chr12	12_9678809	rs10771839	9678809		0.971092	0.651509
chr14	14_106209573	rs12881119	106209573		0.971092	0.651509
chr15	15_22116907		22116907		0.971092	0.651509
chr18	18_69373557	rs8094457	69373557		0.971092	0.651509
chr22	22_16157498		16157498	AP000525.2,AP000525.3	0.971004	0.65491
chr22	22_20492241		20492241		0.971004	0.65491
chr01	1_161583736		161583736	FCGR2B	0.970981	0.64791
chr01	1_248724348		248724348	RP11-438F14.2	0.970981	0.64791
chr01	1_149615747		149615747	RP11-277L2.1	0.970981	0.64791
chr01	1_142953301		142953301	RP11-423O2.5	0.970981	0.64791
chr01	1_248714473		248714473	RP11-438F14.2	0.970981	0.64791
chr01	1_248721735		248721735	RP11-438F14.2	0.970981	0.64791
chr01	1_13334900		13334900		0.970981	0.64791
chr01	1_144564235		144564235		0.970981	0.64791
chr01	1_149573103		149573103		0.970981	0.64791
chr01	1_147754095		147754095		0.970981	0.64791
chr01	1_144455076		144455076		0.970981	0.64791
chr01	1_248671428		248671428		0.970981	0.64791
chr01	1_13333210		13333210		0.970981	0.64791
chr02	2_110790538		110790538		0.970981	0.64791
chr03	3_75619661	rs115371481	75619661		0.970981	0.64791
chr03	3_75724645	rs117060324	75724645		0.970981	0.64791
chr09	9_41890536		41890536		0.970981	0.64791
chr09	9_40698963		40698963		0.970981	0.64791
chr09	9_46214619		46214619		0.970981	0.64791
chr09	9_46287405		46287405		0.970981	0.64791
chr10	10_32794588	rs7911094	32794588	CCDC7	0.970981	0.64791
chr11	11_61108016	rs56278064	61108016	DAK	0.970981	0.64791
chr15	15_22714797		22714797	AC116165.2	0.970981	0.64791
chr16	16_20455641		20455641		0.970981	0.64791
chr16	16_32739761		32739761		0.970981	0.64791
chr16	16_32766698		32766698		0.970981	0.64791
chr16	16_32784796		32784796		0.970981	0.64791
chr17	17_21673622	rs74498129	21673622		0.970981	0.64791
chr18	18_63517425	rs67727025	63517426	CDH7	0.970981	0.64791
chr20	20_1586316		1586316	SIRPB1	0.970981	0.64791
chr20	20_26053662		26053662	C20orf91	0.970981	0.64791
chr21	21_17522929	rs4818254	17522929		0.970981	0.64791
chr21	21_19718033	rs71324231	19718033	TMPRSS15	0.970981	0.64791
chr22	22_20623491		20623491		0.970981	0.64791
chr09	9_42453989		42453989	RP11-146D12.5	0.970916	0.662813
chr01	1_17071245		17071245		0.970898	0.646908
chr01	1_17068380		17068380		0.970898	0.646908
chr03	3_75684161	rs115600479	75684161		0.970898	0.646908
chr07	7_153310489	rs28673190	153310489		0.970898	0.646908
chr09	9_42453308		42453308	RP11-146D12.5	0.970898	0.646908
chr09	9_32715198		32715198		0.970898	0.646908
chr13	13_56690070	rs652151	56690070		0.970898	0.646908
chr16	16_22496185		22496185	AC130466.1,RP11-368J21.1	0.970898	0.646908
chr16	16_32713180		32713180		0.970898	0.646908
chr17	17_36295544		36295544		0.970898	0.646908
chr20	20_26047443		26047443	C20orf91	0.970898	0.646908
chr20	20_26051109		26051109	C20orf91	0.970898	0.646908
chr21	21_19718036	rs7283087	19718036	TMPRSS15	0.970898	0.646908
chr22	22_21500302		21500302	TOP3B	0.970898	0.646908
chr22	22_21743221		21743221	TOP3B,RIMBP3B	0.970898	0.646908
chr01	1_24362381	rs36087577	24362381		0.970815	0.647575
chr01	1_145910412		145910412	GPR89C	0.970815	0.647575
chr01	1_13003254		13003254	PRAMEF6,RP11-450I1.1	0.970815	0.647575
chr03	3_75715790	rs115480145	75715790		0.970815	0.647575
chr03	3_75715888	rs116005292	75715888		0.970815	0.647575
chr03	3_75714898		75714898	FRG2C	0.970815	0.647575
chr07	7_26356		26356	AC093627.8	0.970815	0.647575
chr09	9_38932888	rs62567599	38932888		0.970815	0.647575
chr15	15_85811117		85811117		0.970815	0.647575
chr15	15_28814245		28814245		0.970815	0.647575
chr16	16_72729125	rs61239874	72729125		0.970815	0.647575
chr16	16_16824518		16824518		0.970815	0.647575
chr01	1_13456684		13456684		0.967154	0.658377
chr17	17_19015826		19015826		0.967154	0.658377
chr13	13_49040105	rs198591	49040105	RB1	0.967025	0.642289
chr16	16_16578253		16578253		0.967025	0.642289
chr21	21_43276208		43276208	PRDM15	0.967025	0.642289
chr01	1_149391570		149391570		0.966125	0.644172
chr01	1_227685749		227685749		0.966125	0.644172
chr04	4_177714235	rs60342983	177714235	VEGFC	0.966125	0.644172
chr09	9_67715416		67715416		0.966125	0.644172
chr12	12_21778433		21778433		0.966125	0.644172
chr13	13_58536297	rs9527737	58536297		0.966125	0.644172
chr16	16_4622382	rs71384702	4622382	LOC342346	0.966125	0.644172
chr16	16_15028742		15028742	AC138932.1,NPIP	0.966125	0.644172
chr01	1_148760541	rs78723180	148760541		0.966048	0.646799
chr15	15_22594709		22594709		0.966048	0.646799
chr17	17_71401652	rs58510364	71401652	SDK2	0.966048	0.646799
chr01	1_102774327	rs11164454	102774327		0.96597	0.65263
chr01	1_144572556	rs78720342	144572556		0.96597	0.65263
chr01	1_144305795		144305795	BX248398.1	0.96597	0.65263
chr02	2_208959375	rs13011855	208959375		0.96597	0.65263
chr09	9_41815229		41815229		0.96597	0.65263
chr20	20_3038150		3038150		0.96597	0.65263
chr01	1_144538371	rs1320018	144538371		0.965968	0.641974
chr01	1_13336069		13336069		0.965968	0.641974
chr02	2_110766703		110766703	AC013268.1	0.965968	0.641974
chr02	2_110789711		110789711		0.965968	0.641974
chr03	3_75702890	rs114262051	75702890		0.965968	0.641974
chr03	3_75730104		75730104		0.965968	0.641974
chr05	5_19353174		19353174		0.965968	0.641974
chr06	6_26718747		26718747		0.965968	0.641974
chr09	9_40594928	rs3854356	40594928		0.965968	0.641974
chr09	9_40526066		40526066	RP11-292B8.2	0.965968	0.641974
chr09	9_40069796		40069796	VN2R4P	0.965968	0.641974
chr15	15_28665173		28665173		0.965968	0.641974
chr22	22_18743139		18743139	AC008132.1	0.965968	0.641974
chr01	1_144489314		144489314	AL592284.2	0.965897	0.640731
chr01	1_144465310		144465310	AL592284.2	0.965897	0.640731
chr01	1_16997594		16997594		0.965897	0.640731
chr01	1_148761967		148761967		0.965897	0.640731
chr01	1_17064095		17064095		0.965897	0.640731
chr03	3_75712368	rs115966766	75712368		0.965897	0.640731
chr08	8_7869664	rs77422880	7869664		0.965897	0.640731
chr08	8_7286741		7286741	DEFB103A	0.965897	0.640731
chr09	9_45380992		45380992		0.965897	0.640731
chr09	9_46287354		46287354		0.965897	0.640731
chr14	14_106331926	rs2236229	106331926		0.965897	0.640731
chr16	16_20592196		20592196		0.965897	0.640731
chr22	22_49626625	rs9306527	49626625		0.965897	0.640731
chr22	22_21707617		21707617	TOP3B	0.965897	0.640731
chr01	1_108784888		108784888	NBPF4	0.965825	0.641107
chr03	3_197380359		197380359		0.965825	0.641107
chr03	3_75747962		75747962		0.965825	0.641107
chr06	6_26738110		26738110		0.965825	0.641107
chr09	9_42333930		42333930	RP11-216M21.5	0.965825	0.641107
chr09	9_46934466		46934466		0.965825	0.641107
chr14	14_106085548	rs61985606	106085548		0.965825	0.641107
chr17	17_44525765		44525765		0.965825	0.641107
chr22	22_21468323		21468323	TOP3B,AP000550.1,AP000550.2	0.965825	0.641107
chr01	1_147519022		147519022		0.962209	0.6482
chr17	17_50734797		50734797		0.962209	0.6482
chr01	1_148833753		148833753		0.962136	0.654093
chr09	9_46390753		46390753	FAM27D1	0.962136	0.654093
chr09	9_40701817		40701817	FAM75A3	0.962136	0.654093
chr09	9_46395603		46395603		0.962136	0.654093
chr21	21_46390422	rs2225436	46390422	C21orf70	0.962136	0.654093
chr01	1_248817456		248817456		0.962037	0.635826
chr09	9_70162260		70162260		0.962037	0.635826
chr16	16_29521562		29521562		0.962037	0.635826
chr17	17_18330097		18330097		0.962037	0.635826
chr01	1_144538557	rs744041	144538557		0.961971	0.637341
chr01	1_13481667		13481667		0.961971	0.637341
chr01	1_148832772		148832772		0.961971	0.637341
chr09	9_46289194		46289194		0.961971	0.637341
chr09	9_47226462		47226462		0.961971	0.637341
chr09	9_32714242		32714242		0.961971	0.637341
chr13	13_56690061	rs652167	56690061		0.961971	0.637341
chr14	14_77216656	rs10134383	77216656		0.961971	0.637341
chr17	17_14141659		14141659		0.961971	0.637341
chr17	17_45116073		45116073		0.961971	0.637341
chr19	19_7345232		7345232		0.961971	0.637341
chr01	1_144543442	rs2655567	144543442		0.961774	0.636248
chr01	1_24282638	rs6685157	24282638		0.961774	0.636248
chr01	1_149638739		149638739	RP11-277L2.1	0.961774	0.636248
chr01	1_223738387		223738387	CAPN8	0.961774	0.636248
chr01	1_16988791		16988791		0.961774	0.636248
chr04	4_9163652		9163652		0.961774	0.636248
chr06	6_79683261		79683261	PHIP	0.961774	0.636248
chr08	8_48213935		48213935	KIAA0146	0.961774	0.636248
chr09	9_40538699		40538699	RP11-292B8.2	0.961774	0.636248
chr10	10_46787269		46787269	RP11-342C24.1	0.961774	0.636248
chr15	15_54996414		54996414		0.961774	0.636248
chr16	16_32752563		32752563		0.961774	0.636248
chr20	20_25766239		25766239	AL390198.1,FAM182B	0.961774	0.636248
chr22	22_20474426		20474426	XXbac-B33L19.5	0.961774	0.636248
chr22	22_21828678		21828678	TOP3B,PI1KAP2	0.961774	0.636248
chr15	15_20699226		20699226	AC026495.1,HERC2P3	0.961081	0.639469
chr18	18_11620211		11620211	AMAC1L1,AP001120.1	0.961081	0.639469
chr22	22_20452671		20452671		0.961081	0.639469
chr01	1_206501275	rs61816808	206501275		0.961014	0.644522
chr01	1_143689778		143689778	BX284650.1,BX284650.6	0.961014	0.644522
chr01	1_110225879		110225879	GSTM2	0.961014	0.644522
chr01	1_147487787		147487787		0.961014	0.644522
chr02	2_194690323	rs13402176	194690323		0.961014	0.644522
chr02	2_89583616		89583616	AC096579.3	0.961014	0.644522
chr08	8_8020531		8020531		0.961014	0.644522
chr09	9_42454696		42454696	RP11-146D12.5	0.961014	0.644522
chr09	9_67672206		67672206		0.961014	0.644522
chr12	12_9016919	rs10219653	9016919		0.961014	0.644522
chr15	15_102476503		102476503		0.961014	0.644522
chr22	22_28217846	rs115171602	28217846		0.961014	0.644522
chr01	1_188726160		188726160		0.960885	0.6348
chr05	5_70498748		70498748	AC145138.1	0.960885	0.6348
chr08	8_7918833		7918833		0.960885	0.6348
chr09	9_41850678		41850678		0.960885	0.6348
chr16	16_18660682		18660682		0.960885	0.6348
chr01	1_81942962	rs10874246	81942962		0.960824	0.634935
chr01	1_71063555		71063555		0.960824	0.634935
chr01	1_16991254		16991254		0.960824	0.634935
chr01	1_16998505		16998505		0.960824	0.634935
chr01	1_121433762		121433762		0.960824	0.634935
chr07	7_102280356	rs75817495	102280356	POLR2J2	0.960824	0.634935
chr07	7_61177389		61177389		0.960824	0.634935
chr09	9_18197481	rs4604552	18197481		0.960824	0.634935
chr09	9_67623851		67623851		0.960824	0.634935
chr14	14_49566399	rs6572539	49566399		0.960824	0.634935
chr17	17_20362819		20362819	LGALS9B	0.960824	0.634935
chr22	22_18751836		18751836		0.960824	0.634935
chr03	3_195450860	rs74697796	195450860	MUC20	0.957255	0.640098
chr01	1_13413621		13413621	RP11-219C24.3	0.957192	0.643922
chr13	13_41530074		41530074	ELF1	0.957192	0.643922
chr17	17_77503505		77503505		0.957192	0.643922
chr01	1_144321485		144321485	BX248398.1	0.957038	0.629661
chr01	1_1640176		1640176	CDC2L2	0.957038	0.629661
chr01	1_17095436		17095436		0.957038	0.629661
chr01	1_248817392		248817392		0.957038	0.629661
chr14	14_106085064		106085064		0.957038	0.629661
chr14	14_19715457		19715457		0.957038	0.629661
chr21	21_19717894	rs7283355	19717894	TMPRSS15	0.957038	0.629661
chr01	1_13036736		13036736	PRAMEF6,RP11-450I1.1,PRAMEF22	0.956983	0.630884
chr14	14_19174417		19174417		0.956983	0.630884
chr15	15_28732446		28732446		0.956983	0.630884
chr01	1_248711322		248711322		0.956927	0.632643
chr03	3_96340065	rs7430085	96340065		0.956927	0.632643
chr02	2_110836789		110836789		0.956739	0.630706
chr10	10_32775521	rs11008949	32775521	CCDC7	0.956739	0.630706
chr15	15_30564470		30564470		0.956739	0.630706
chr16	16_16581430		16581430		0.956739	0.630706
chr01	1_24359900	rs4515736	24359900		0.95669	0.62908
chr01	1_248672424		248672424		0.95669	0.62908
chr06	6_26775458	rs2498409	26775458		0.95669	0.62908
chr07	7_134729658	rs13311389	134729658	AGBL3	0.95669	0.62908
chr09	9_46374079		46374079	RP11-292F9.1	0.95669	0.62908
chr09	9_46981815		46981815		0.95669	0.62908
chr16	16_20589265		20589265		0.95669	0.62908
chr22	22_21768252		21768252	TOP3B	0.95669	0.62908
chr01	1_224528389	rs6677485	224528389		0.956047	0.637194
chr01	1_144391208		144391208		0.956047	0.637194
chr03	3_51012302	rs79464389	51012302		0.956047	0.637194
chr18	18_2510019	rs57051673	2510019		0.956047	0.637194
chr20	20_23574532		23574532		0.956047	0.637194
chr22	22_24323662	rs6004002	24323662	DDT,GSTT2	0.956047	0.637194
chr01	1_248800106		248800106		0.955812	0.629011
chr08	8_7675249		7675249		0.955812	0.629011
chr03	3_51287116	rs4314160	51287116		0.952524	0.625326
chr05	5_1080395	rs62331182	1080395	SLC12A7	0.952524	0.625326
chr06	6_26734951		26734951		0.952524	0.625326
chr07	7_102282115		102282115	AC105052.1,POLR2J2,AC093668.1	0.952524	0.625326
chr07	7_57679155		57679155		0.952524	0.625326
chr09	9_66544434		66544434	RP11-262H14.1,RP11-262H14.4	0.952524	0.625326
chr09	9_46445923		46445923		0.952524	0.625326
chr11	11_103493		103493		0.952524	0.625326
chr15	15_30578822		30578822		0.952524	0.625326
chr21	21_10029105	rs71265209	10029105		0.952524	0.625326
chr14	14_88984718	rs35150078	88984718	PTPN21	0.95229	0.632776
chr01	1_83637186	rs9429350	83637186		0.952238	0.635826
chr01	1_149604218	rs71515766	149604218		0.952238	0.635826
chr01	1_147519552		147519552		0.952238	0.635826
chr07	7_144021699		144021699	RP4-798C17.1,OR2A20P	0.952238	0.635826
chr08	8_12465840	rs71514439	12465840		0.952238	0.635826
chr16	16_28421750		28421750		0.952185	0.639777
chr22	22_24278777		24278777		0.952185	0.639777
chr01	1_12972740		12972740	RP11-450I1.1	0.952129	0.645906
chr01	1_13133613		13133613		0.952129	0.645906
chr07	7_48904640		48904640		0.952129	0.645906
chr09	9_14665057	rs3955154	14665057	ZDHHC21	0.952129	0.645906
chr12	12_12476099		12476099		0.952129	0.645906
chr17	17_44399058		44399058	AC005829.2,LRRC37A	0.952129	0.645906
chr18	18_62276281	rs111709682	62276281		0.952129	0.645906
chr18	18_27176325		27176325		0.952129	0.645906
chr08	8_7756747		7756747		0.951985	0.624725
chr09	9_45038689		45038689	RP11-374M1.2	0.951985	0.624725
chr13	13_89523095	rs9515491	89523095		0.951985	0.624725
chr14	14_106346740	rs2244932	106346740		0.951985	0.624725
chr22	22_21818887		21818887	TOP3B	0.951985	0.624725
chr03	3_121765586		121765586		0.95194	0.626193
chr09	9_66925653		66925653		0.95194	0.626193
chr01	1_143910714		143910714	FAM72D	0.951893	0.630372
chr09	9_70154645		70154645		0.951893	0.630372
chr12	12_9016915	rs10219582	9016915		0.951893	0.630372
chr13	13_107569955		107569955		0.951893	0.630372
chr01	1_144580550		144580550		0.951655	0.623544
chr03	3_75684212		75684212		0.951655	0.623544
chr09	9_41217782	rs62565251	41217782		0.951655	0.623544
chr11	11_48872260		48872260		0.951655	0.623544
chr13	13_29891821	rs12020788	29891821	MTUS2	0.951655	0.623544
chr01	1_13330478		13330478	PRAMEF3	0.951617	0.623297
chr01	1_60846952		60846952		0.951617	0.623297
chr01	1_121443040		121443040		0.951617	0.623297
chr01	1_148761954		148761954		0.951617	0.623297
chr08	8_7675631		7675631		0.951617	0.623297
chr08	8_7536462		7536462		0.951617	0.623297
chr09	9_136974947	rs10993941	136974947		0.951617	0.623297
chr09	9_43057780		43057780		0.951617	0.623297
chr09	9_46295679		46295679		0.951617	0.623297
chr10	10_102037795	rs11190452	102037795	BLOC1S2	0.951617	0.623297
chr12	12_39196285		39196285	CPNE8	0.951617	0.623297
chr16	16_32776668		32776668		0.951617	0.623297
chr15	15_102518387		102518387		0.948397	0.641974
chr01	1_223739288		223739288	CAPN8	0.948136	0.62596
chr15	15_43870901		43870901	HISPPD2A	0.948136	0.62596
chr01	1_25693801		25693801	RHCE	0.947834	0.618035
chr12	12_33423778	rs7399314	33423778		0.947834	0.618035
chr15	15_85811610		85811610		0.947834	0.618035
chr20	20_42274460	rs6031014	42274460	IFT52	0.947834	0.618035
chr05	5_114735880	rs78429831	114735880		0.947465	0.620092
chr07	7_119228877	rs4436066	119228877		0.947465	0.620092
chr07	7_24044574		24044574		0.947465	0.620092
chr09	9_46327603		46327603		0.947465	0.620092
chr12	12_9594776		9594776	DDX12	0.947465	0.620092
chr15	15_30609135		30609135		0.947465	0.620092
chr01	1_144581950	rs2655763	144581950		0.94744	0.61817
chr01	1_144488414		144488414	AL592284.2	0.94744	0.61817
chr01	1_145616274		145616274	RNF115	0.94744	0.61817
chr07	7_74259701		74259701	STAG3L2,GTF2IRD2	0.94744	0.61817
chr08	8_7534010		7534010		0.94744	0.61817
chr13	13_56690069	rs517462	56690069		0.94744	0.61817
chr20	20_25747210		25747210	FAM182B	0.94744	0.61817
chr10	10_135237979		135237979	SPRN	0.947231	0.631687
chr12	12_69997766	rs710758	69997766		0.947231	0.631687
chr01	1_146014675		146014675	RP11-94I2.3	0.947186	0.635747
chr14	14_106343845	rs2093214	106343845		0.947186	0.635747
chr17	17_77606378		77606378		0.947186	0.635747
chr21	21_17522932	rs4818255	17522932		0.947186	0.635747
chr01	1_223199650	rs12737629	223199650		0.946975	0.618813
chr01	1_16982110		16982110		0.946975	0.618813
chr05	5_70618361		70618361		0.946975	0.618813
chr12	12_9677245		9677245	AC006432.1	0.946975	0.618813
chr16	16_69992479		69992479	CLEC18A	0.946975	0.618813
chr01	1_144322114		144322114	BX248398.1	0.946941	0.620039
chr04	4_9179935		9179935		0.946941	0.620039
chr09	9_67715274		67715274		0.946941	0.620039
chr22	22_42901606		42901606	SERHL	0.946941	0.620039
chr22	22_16501803		16501803		0.946941	0.620039
chr01	1_13130414	rs28733140	13130414		0.946906	0.623924
chr09	9_43187983		43187983	RP11-327I22.5	0.946906	0.623924
chr11	11_114680253	rs6589455	114680253		0.946906	0.623924
chr14	14_106334036	rs2516993	106334036		0.946906	0.623924
chr15	15_28664839	rs2078250	28664839		0.946906	0.623924
chr20	20_62930893		62930893	C20orf69	0.946906	0.623924
chr01	1_1624866		1624866	CDC2L2	0.946582	0.617767
chr16	16_9380051	rs6498563	9380051		0.943455	0.631821
chr21	21_28894963	rs192150	28894963		0.943455	0.631821
chr08	8_11939575		11939575		0.943413	0.638135
chr08	8_7653301		7653301		0.943413	0.638135
chr01	1_144543453	rs2655751	144543453		0.943228	0.614991
chr01	1_149553054		149553054	PPIAL4C	0.943228	0.614991
chr01	1_144540524		144540524		0.943228	0.614991
chr16	16_30812242	rs8047780	30812242		0.943228	0.614991
chr11	11_25446970		25446970		0.943151	0.619518
chr05	5_17622067	rs1849835	17622067		0.94312	0.6217
chr15	15_22116847		22116847		0.94312	0.6217
chr15	15_30735809		30735809		0.94312	0.6217
chr16	16_16807072		16807072		0.94312	0.6217
chr20	20_7102484	rs232669	7102484		0.94312	0.6217
chr22	22_16150589		16150589	AP000525.3	0.94312	0.6217
chr01	1_144557251		144557251		0.942801	0.612511
chr02	2_114369646		114369646	AL078621.4,AL078621.1	0.942801	0.612511
chr09	9_69111846		69111846		0.942801	0.612511
chr01	1_13392116		13392116		0.942781	0.613111
chr22	22_49661791		49661791	Z82202.1	0.942781	0.613111
chr22	22_24303001		24303001	GSTT2B	0.942781	0.613111
chr01	1_148801605		148801605		0.942381	0.612943
chr12	12_131792503		131792503		0.942381	0.612943
chr03	3_149899242	rs28499018	149899242		0.942367	0.612399
chr01	1_147971749		147971749		0.942267	0.624377
chr01	1_145361316		145361316	AL592307.1	0.942233	0.627663
chr01	1_1447756	rs28627708	1447756	ATAD3A	0.941932	0.614133
chr01	1_175973612		175973612	RFWD2	0.941932	0.614133
chr01	1_104249524		104249524		0.941932	0.614133
chr02	2_40237639		40237639	AC007254.1	0.941932	0.614133
chr03	3_75704498		75704498		0.941932	0.614133
chr14	14_19263263		19263263		0.941932	0.614133
chr01	1_6218895	rs11121357	6218895		0.941908	0.617774
chr02	2_111107786		111107786		0.941908	0.617774
chr03	3_195202728		195202728		0.941908	0.617774
chr03	3_75730092		75730092		0.941908	0.617774
chr01	1_859690	rs71509445	859690	SAMD11	0.938587	0.607149
chr03	3_195387980		195387980	SDHALP2	0.938587	0.607149
chr08	8_7723242		7723242		0.938587	0.607149
chr14	14_105925591		105925591	MTA1	0.938587	0.607149
chr16	16_18271102		18271102		0.938587	0.607149
chr20	20_26065142		26065142	C20orf91	0.938587	0.607149
chr22	22_21648820		21648820	TOP3B,AP000552.3	0.938587	0.607149
chr01	1_148814575		148814575		0.938504	0.623743
chr20	20_3038152		3038152		0.938504	0.623743
chr17	17_77597168		77597168		0.938438	0.634381
chr01	1_162757853	rs1828378	162757853		0.938156	0.613374
chr03	3_48772189	rs4583645	48772189		0.938156	0.613374
chr04	4_84104323	rs7434435	84104323		0.938156	0.613374
chr01	1_222672131	rs61825466	222672131		0.938144	0.611657
chr01	1_144564677		144564677		0.938144	0.611657
chr08	8_81833250	rs11782321	81833250		0.938144	0.611657
chr09	9_39894680		39894680		0.938144	0.611657
chr11	11_48784474	rs4882043	48784474		0.938144	0.611657
chr17	17_34766997		34766997		0.938144	0.611657
chr01	1_860778	rs61338526	860778	SAMD11	0.938144	0.607847
chr01	1_120895668		120895668	RP11-439A17.3	0.938144	0.607847
chr01	1_149578724		149578724	RP11-277L2.1	0.938144	0.607847
chr09	9_42532574		42532574		0.938144	0.607847
chr15	15_42562063	rs8024338	42562063	TMEM87A	0.938144	0.607847
chr15	15_56608390		56608390		0.938144	0.607847
chr17	17_36296331		36296331		0.938144	0.607847
chr22	22_16441122		16441122		0.938144	0.607847
chr22	22_21898222		21898222	TOP3B	0.938136	0.615265
chr01	1_147557622		147557622	XXyac-YX155B6.4	0.938113	0.617573
chr22	22_16118096		16118096	LA16c-60H5.2	0.938113	0.617573
chr01	1_108844441		108844441	RP11-483I13.2,RP11-483I13.3	0.937748	0.607592
chr09	9_70216232	rs2921305	70216232		0.937748	0.607592
chr01	1_16998539		16998539		0.937738	0.608437
chr09	9_67685682		67685682		0.937738	0.608437
chr12	12_124586169		124586169		0.937738	0.608437
chr17	17_44405336	rs117787287	44405336	LRRC37A	0.937738	0.608437
chr01	1_149598177		149598177	RP11-277L2.1	0.937309	0.607177
chr01	1_13142040		13142040	RP13-221M14.5	0.937309	0.607177
chr09	9_42504237		42504237		0.937309	0.607177
chr01	1_83820105		83820105		0.93727	0.620359
chr09	9_90373695	rs7875374	90373695		0.93727	0.620359
chr16	16_16445303		16445303		0.93727	0.620359
chr01	1_144574021	rs4630077	144574021		0.9369	0.61187
chr16	16_1292003		1292003	TPSAB1	0.9369	0.61187
chr17	17_36262716		36262716		0.9369	0.61187
chr22	22_18875516	rs5747906	18875516		0.9369	0.61187
chr02	2_89558358		89558358	AC096579.3	0.934727	0.630706
chr09	9_43081200		43081200	RP11-327I22.8	0.934727	0.630706
chr01	1_144451837		144451837		0.933885	0.606752
chr05	5_177330294		177330294		0.933885	0.606752
chr20	20_26234449	rs816530	26234449		0.933885	0.606752
chr20	20_62123704		62123704	EEF1A2	0.933885	0.606752
chr22	22_21775665		21775665	HIC2,TOP3B	0.933885	0.606752
chr18	18_14858985	rs61248329	14858985		0.933543	0.616445
chr01	1_12972340		12972340	RP11-450I1.1	0.933534	0.602237
chr09	9_74468548		74468548		0.933534	0.602237
chr14	14_106340358	rs12101008	106340358		0.933534	0.602237
chr22	22_16097293		16097293		0.933534	0.602237
chr02	2_212000073	rs116643413	212000073		0.933531	0.601933
chr09	9_42551578		42551578		0.933531	0.601933
chr13	13_38643375		38643375	RP11-196I2.1	0.933531	0.601933
chr13	13_38643377		38643377	RP11-196I2.1	0.933531	0.601933
chr20	20_42273370	rs113481390	42273370	IFT52	0.933531	0.601933
chr01	1_147487622		147487622		0.933522	0.619916
chr12	12_8561209	rs76916501	8561209		0.933522	0.619916
chr13	13_37854884	rs112404881	37854884		0.933522	0.619916
chr08	8_12384245		12384245	AC068587.3	0.933498	0.62424
chr15	15_20374659		20374659		0.933498	0.62424
chr14	14_19685583		19685583	AL589743.5,AL589743.1,AL589743.2	0.933149	0.607476
chr15	15_85739148	rs56189605	85739148		0.933149	0.607476
chr19	19_3135893	rs74178418	3135893	GNA15	0.933149	0.607476
chr19	19_7345261		7345261		0.933149	0.607476
chr01	1_955016	rs34927559	955016	AGRN	0.933141	0.609126
chr02	2_219748387	rs7571600	219748387	WNT10A	0.933141	0.609126
chr09	9_46380927		46380927		0.933141	0.609126
chr22	22_42140748	rs62236783	42140748	MEI1	0.933141	0.609126
chr21	21_18935576	rs2737865	18935576	CXADR	0.93313	0.611143
chr01	1_13327309		13327309		0.933115	0.613561
chr11	11_89764121		89764121		0.933115	0.613561
chr14	14_46898714	rs6572364	46898714		0.933115	0.613561
chr15	15_28816389		28816389		0.933115	0.613561
chr19	19_56599405	rs4077285	56599405	ZNF787	0.933115	0.613561
chr01	1_24357576	rs6700106	24357576		0.933071	0.602088
chr15	15_56608381		56608381		0.933071	0.602088
chr01	1_47352390		47352390	CYP4Z2P	0.933061	0.604518
chr09	9_39593831		39593831		0.933061	0.604518
chr11	11_114680504	rs7394657	114680504		0.933061	0.604518
chr15	15_28642480		28642480		0.933061	0.604518
chr18	18_69459381	rs9675843	69459381		0.933061	0.604518
chr03	3_195199792		195199792		0.932706	0.602925
chr07	7_143344570		143344570	FAM115C,AC099548.1,RP11-61L23.1	0.932706	0.602925
chr18	18_69473027	rs57750862	69473027		0.932706	0.602925
chr01	1_146019395		146019395	RP11-94I2.3	0.932705	0.606178
chr02	2_114361365	rs10181034	114361365		0.932705	0.606178
chr03	3_3393756	rs11924453	3393756		0.932705	0.606178
chr09	9_165793		165793	CBWD1	0.932705	0.606178
chr14	14_106337328	rs2857376	106337328		0.932705	0.606178
chr16	16_90270098		90270098		0.932705	0.606178
chr22	22_42140730	rs59429934	42140730	MEI1	0.932705	0.606178
chr01	1_103411527	rs7414903	103411527	COL11A1	0.929788	0.620571
chr01	1_17086538		17086538	MST1P9	0.929788	0.620571
chr07	7_42911434		42911434		0.929788	0.620571
chr09	9_136692972		136692972	VAV2	0.92939	0.609653
chr12	12_33423760	rs7399340	33423760		0.92939	0.609653
chr22	22_21775666		21775666	HIC2,TOP3B	0.929295	0.59685
chr01	1_143460104	rs6422524	143460104		0.928801	0.599618
chr01	1_144525388	rs11261226	144525388		0.928801	0.599618
chr06	6_68730386	rs12209267	68730386		0.928801	0.599618
chr13	13_22421937	rs7330485	22421937		0.928801	0.599618
chr13	13_19027392	rs61960715	19027392		0.928801	0.599618
chr15	15_30689818		30689818		0.928801	0.599618
chr21	21_9944586		9944586	CR392039.3	0.928801	0.599618
chr01	1_100288630	rs3931245	100288630		0.928776	0.601952
chr01	1_13481792		13481792		0.928776	0.601952
chr14	14_106081309	rs4983358	106081309		0.928776	0.601952
chr01	1_144586490	rs2660498	144586490		0.928562	0.612624
chr08	8_114918813	rs7819530	114918813		0.928562	0.612624
chr12	12_130286833	rs10847950	130286833	TMEM132D	0.928562	0.612624
chr01	1_148771540		148771540		0.928479	0.597027
chr01	1_144559581		144559581		0.928479	0.597027
chr08	8_43542828		43542828		0.928479	0.597027
chr09	9_43050136		43050136		0.928479	0.597027
chr20	20_62924214		62924214	C20orf69,RP11-476I15.1	0.928479	0.597027
chr22	22_22663086	rs1054157	22663086		0.928135	0.605011
chr20	20_46527359		46527359		0.928135	0.603235
chr01	1_148815491		148815491		0.928132	0.607137
chr02	2_167561002		167561002		0.927989	0.598763
chr09	9_130901274	rs56885556	130901274		0.927989	0.598763
chr09	9_65749106		65749106		0.927989	0.598763
chr13	13_50078662	rs9591268	50078662	PHF11	0.927989	0.598763
chr01	1_145328113		145328113	AL592307.1	0.927674	0.600668
chr01	1_17178499		17178499	RP11-108M9.1	0.927674	0.600668
chr09	9_130606015	rs2417058	130606015	ENG	0.927674	0.600668
chr12	12_113072015	rs61942286	113072015		0.927674	0.600668
chr16	16_71188799	rs8045566	71188799	HYDIN	0.927674	0.600668
chr22	22_21729410		21729410	TOP3B	0.927674	0.600668
chr13	13_110101935		110101935		0.926067	0.623566
chr03	3_76262068	rs62267413	76262068	ROBO2	0.92484	0.612511
chr01	1_149611480		149611480	RP11-277L2.1	0.924493	0.59725
chr01	1_161544192		161544192		0.924493	0.59725
chr04	4_53087304		53087304		0.924493	0.59725
chr06	6_78936037	rs9448336	78936037		0.924493	0.59725
chr07	7_102272647		102272647	AC093668.1	0.924493	0.59725
chr09	9_66963416		66963416	RP11-381O7.3	0.924493	0.59725
chr09	9_66348507		66348507		0.924493	0.59725
chr12	12_131788979		131788979		0.924493	0.59725
chr12	12_54043924	rs2886346	54043924		0.924409	0.603235
chr01	1_248639356		248639356		0.924408	0.605838
chr21	21_45581478	rs36089849	45581478	LOC100129890	0.924408	0.605838
chr01	1_207387381	rs112030131	207387381		0.924242	0.59195
chr09	9_39898429		39898429		0.924242	0.59195
chr16	16_222527		222527		0.924242	0.59195
chr21	21_15016972		15016972		0.924242	0.59195
chr08	8_12377326		12377326	AC068587.3	0.924215	0.593529
chr20	20_26050749		26050749	C20orf91	0.924215	0.593529
chr01	1_149514037		149514037		0.923942	0.597554
chr02	2_42347226	rs56060435	42347226		0.923942	0.597554
chr14	14_106336147	rs2857377	106336147		0.923942	0.597554
chr18	18_12979435	rs9748873	12979435	SEH1L	0.923729	0.593869
chr18	18_13978559		13978559		0.923729	0.593869
chr21	21_9679917	rs77930715	9679917		0.923729	0.593869
chr19	19_20588912	rs2545946	20588912		0.923693	0.594824
chr13	13_73279138	rs7400289	73279138		0.923589	0.608889
chr22	22_16466369		16466369		0.923589	0.608889
chr01	1_206506222		206506222		0.923459	0.595322
chr01	1_149012378		149012378		0.923459	0.595322
chr22	22_42140744	rs56012767	42140744	MEI1	0.923459	0.595322
chr01	1_149425664		149425664	RP5-998N21.5	0.923437	0.592372
chr15	15_23608794		23608794	AC100756.2	0.923437	0.592372
chr01	1_142864595		142864595		0.923139	0.601011
chr09	9_46387439		46387439		0.923139	0.601011
chr12	12_55182474	rs10783649	55182474		0.92313	0.599125
chr20	20_2999879	rs9679800	2999879	PTPRA	0.921121	0.620092
chr01	1_89883353		89883353	RP4-644F6.2	0.919956	0.588641
chr14	14_106093511		106093511		0.919956	0.588641
chr15	15_72568286	rs58583806	72568286		0.919956	0.588641
chr16	16_74439250		74439250		0.919883	0.605231
chr01	1_149576385		149576385	RP11-277L2.1	0.919436	0.602108
chr01	1_13148731	rs28720871	13148731		0.919428	0.599426
chr09	9_66371653		66371653		0.919428	0.599426
chr15	15_85812787		85812787		0.919428	0.599426
chr20	20_23574491		23574491		0.919428	0.599426
chr01	1_236878638	rs1652227	236878638	ACTN2	0.919418	0.597115
chr01	1_13381357		13381357		0.919418	0.597115
chr05	5_70131833	rs9721256	70131833		0.919418	0.597115
chr09	9_28117512	rs7041578	28117512	LINGO2	0.919418	0.597115
chr15	15_28583227	rs75069013	28583227		0.919418	0.597115
chr15	15_28666353		28666353		0.919418	0.597115
chr01	1_159174683	rs2814778	159174683	DARC	0.91941	0.590128
chr08	8_7330712		7330712	DEFB104B	0.91941	0.590128
chr08	8_7687865		7687865		0.91941	0.590128
chr14	14_49564313	rs4466991	49564313		0.91941	0.590128
chr09	9_40768693		40768693	ZNF658	0.919201	0.5873
chr09	9_69589797		69589797		0.918937	0.59345
chr01	1_13344911		13344911		0.918914	0.592057
chr17	17_77485435	rs8071616	77485435		0.918914	0.592057
chr01	1_144522502		144522502		0.918622	0.589081
chr09	9_46198649		46198649		0.918622	0.589081
chr13	13_19122407		19122407	RP11-77P19.1	0.918622	0.589081
chr15	15_61981141	rs2597910	61981141		0.918622	0.589081
chr19	19_18653921	rs10402554	18653921		0.918406	0.590121
chr07	7_57077695		57077695		0.918135	0.595132
chr09	9_40214184		40214184		0.916186	0.609975
chr01	1_13696187		13696187	PRAMEF19	0.916186	0.605395
chr22	22_16484752		16484752		0.916186	0.605395
chr20	20_46464449		46464449		0.916183	0.618378
chr01	1_102775217	rs11485370	102775217		0.91505	0.588114
chr05	5_57333051	rs112932515	57333051		0.91505	0.588114
chr09	9_46119430		46119430		0.91505	0.588114
chr14	14_106207202		106207202	IGHG1	0.91505	0.588114
chr15	15_100985465	rs12903872	100985465	LASS3	0.91505	0.588114
chr22	22_51174331	rs5770825	51174331		0.91505	0.588114
chr20	20_3044286	rs6515759	3044286		0.914925	0.601646
chr01	1_143461317	rs4125132	143461317		0.914905	0.583751
chr12	12_9723444	rs11490334	9723444	OVOS	0.914905	0.583751
chr12	12_9016899	rs10219566	9016899		0.914852	0.583859
chr12	12_45510864	rs10880743	45510864		0.914852	0.583859
chr01	1_224288260	rs4281298	224288260		0.9147	0.586722
chr03	3_75688137	rs114830559	75688137		0.9147	0.586722
chr06	6_7945576	rs155494	7945576		0.9147	0.586722
chr20	20_25810485		25810485	FAM182B	0.9147	0.586722
chr22	22_24395954		24395954	GSTTP2	0.9147	0.586722
chr03	3_75620575	rs116120291	75620575		0.914663	0.585751
chr18	18_21609495	rs6508104	21609495	TTC39C	0.914663	0.585751
chr17	17_57577871	rs78340950	57577871		0.914456	0.595703
chr01	1_13379394		13379394	RP11-219C24.1	0.914438	0.593312
chr01	1_148192027		148192027		0.914438	0.593312
chr01	1_149510363		149510363		0.914416	0.591241
chr09	9_66116072		66116072		0.914416	0.591241
chr06	6_170775281		170775281		0.914339	0.584391
chr09	9_69510510		69510510		0.914339	0.584391
chr13	13_22421938	rs7330486	22421938		0.914339	0.584391
chr01	1_144560355	rs55753827	144560355		0.914276	0.585524
chr01	1_13535893		13535893		0.914276	0.585524
chr05	5_177340967	rs57161208	177340967		0.914276	0.585524
chr09	9_46203362	rs80170919	46203362		0.914276	0.585524
chr01	1_143680512		143680512	BX284650.1	0.91417	0.585052
chr14	14_106078703	rs8012587	106078703		0.91417	0.585052
chr09	9_42491740		42491740	RP11-341A11.1	0.914123	0.583987
chr09	9_65995301		65995301		0.914123	0.583987
chr11	11_97602101	rs28408201	97602101		0.914123	0.583987
chr09	9_41240746		41240746		0.913942	0.589463
chr10	10_51373432		51373432	TIMM23B	0.913942	0.589463
chr13	13_56616257	rs285123	56616257		0.913942	0.589463
chr03	3_105831453	rs13058914	105831453		0.91391	0.587959
chr07	7_78488732	rs486229	78488732	MAGI2	0.91391	0.587959
chr01	1_2054466		2054466	PRKCZ	0.911232	0.598127
chr04	4_95078818		95078818	AC098677.1	0.911232	0.598127
chr03	3_195202737		195202737		0.910773	0.594877
chr01	1_1670958		1670958	SLC35E2	0.910754	0.592057
chr01	1_248704435		248704435		0.910754	0.592057
chr01	1_144549763	rs78647638	144549763		0.910731	0.58367
chr07	7_102327260		102327260	RP11-577H5.1	0.910731	0.58367
chr12	12_131786751		131786751		0.910731	0.58367
chr01	1_744304		744304	RP11-206L10.3,RP11-206L10.5	0.91057	0.579175
chr06	6_169825506	rs35392750	169825506		0.91057	0.579175
chr08	8_12457693		12457693	AC130352.2	0.91057	0.579175
chr11	11_114679293	rs7396621	114679293		0.91057	0.579175
chr06	6_10230250	rs7382517	10230250		0.910428	0.580689
chr06	6_108275011	rs7775281	108275011	SEC63	0.909968	0.581005
chr08	8_145639681	rs1871534	145639681	SLC39A4	0.909968	0.581005
chr14	14_106109333	rs76267071	106109333		0.909968	0.581005
chr16	16_80838		80838	Z84723.1	0.909968	0.581005
chr03	3_138833313		138833313	BPESC1,MRPS22	0.909864	0.579111
chr16	16_20589288		20589288		0.909864	0.579111
chr07	7_33617		33617	AC093627.8	0.909801	0.578975
chr17	17_15863644	rs4408584	15863644	ADORA2B	0.909801	0.578975
chr01	1_224288604	rs6675061	224288604		0.909697	0.582631
chr03	3_66550762	rs1403626	66550762	LRIG1	0.909697	0.582631
chr17	17_18965360		18965360		0.909697	0.582631
chr01	1_132782		132782	RP11-34P13.7,RP11-34P13.5	0.90965	0.581534
chr08	8_7596038		7596038	FAM90A18,FAM90A8	0.90965	0.581534
chr02	2_111057645		111057645		0.909437	0.587445
chr16	16_70985899	rs1877468	70985899	HYDIN	0.909437	0.587445
chr01	1_21141855	rs77112910	21141855	EIF4G3	0.909206	0.579792
chr01	1_763394		763394	RP11-206L10.2	0.909093	0.581741
chr01	1_143916177		143916177	SRGAP2P2	0.909093	0.581741
chr13	13_19849192		19849192		0.909093	0.581741
chr01	1_24351651	rs7549648	24351651		0.908916	0.583978
chr02	2_114368544	rs1739500	114368544		0.908916	0.583978
chr22	22_24331094		24331094	AP000351.10	0.907576	0.611657
chr04	4_1769436	rs78680862	1769436		0.90757	0.604883
chr22	22_20376451	rs2542840	20376451		0.90757	0.604883
chr15	15_34853984		34853984	GOLGA8B	0.907081	0.591365
chr20	20_17767414	rs2245094	17767414		0.907081	0.591365
chr07	7_64567826		64567826		0.906399	0.579302
chr08	8_12335601	rs62495980	12335601		0.906399	0.579302
chr11	11_1687487		1687487	FAM99A	0.906306	0.600225
chr04	4_64714802		64714802		0.906289	0.594672
chr13	13_19847237	rs35091469	19847237		0.906289	0.594672
chr18	18_70995442		70995442		0.906289	0.594672
chr22	22_29802100	rs4823035	29802100		0.906289	0.594672
chr22	22_18843119		18843119	AC008103.3	0.906289	0.594672
chr01	1_34299548	rs7524428	34299548		0.905767	0.585955
chr09	9_133381814	rs7865395	133381814		0.905767	0.585955
chr15	15_72931964		72931964	AC100827.3	0.905767	0.585955
chr18	18_46729262	rs75781152	46729262	DYM	0.905767	0.585955
chr13	13_37854564	rs9603165	37854564		0.905649	0.576567
chr15	15_48392165	rs1834640	48392165		0.905649	0.576567
chr14	14_106105584		106105584		0.90544	0.574582
chr01	1_152168796	rs35952648	152168796		0.905416	0.576477
chr01	1_248722332		248722332	OR2T29,RP11-438F14.2	0.905416	0.576477
chr01	1_13381977		13381977		0.905416	0.576477
chr20	20_2678084	rs4815517	2678084	EBF4	0.905416	0.576477
chr20	20_30059455		30059455	DEFB124	0.905416	0.576477
chr22	22_25443036	rs78617318	25443036	KIAA1671	0.905416	0.576477
chr02	2_211923773	rs796216	211923773		0.905354	0.577381
chr01	1_56408215	rs4262588	56408215		0.905201	0.580099
chr07	7_74316407		74316407	PMS2L5	0.905201	0.580099
chr09	9_40936522	rs62563916	40936522		0.905201	0.580099
chr16	16_85442736	rs71389123	85442736		0.905201	0.580099
chr17	17_69604948		69604948		0.905201	0.580099
chr21	21_15351499	rs1297039	15351499		0.905201	0.580099
chr22	22_20377592		20377592		0.905201	0.580099
chr01	1_223737928	rs1124578	223737928	CAPN8	0.904898	0.57528
chr01	1_859913	rs112703963	859913	SAMD11	0.904898	0.57528
chr03	3_75679455	rs114573165	75679455		0.904898	0.57528
chr01	1_248054833		248054833		0.904835	0.576869
chr04	4_103331171	rs116222754	103331171		0.904835	0.576869
chr08	8_7706187		7706187	SPAG11A	0.904835	0.576869
chr13	13_104559693	rs9586313	104559693		0.904835	0.576869
chr22	22_16411438		16411438	LA16c-60G3.1	0.904835	0.576869
chr04	4_103129792	rs151427	103129792		0.904762	0.574341
chr01	1_243139272	rs12034107	243139272		0.904703	0.578655
chr17	17_16743426		16743426		0.904703	0.578655
chr03	3_184319711	rs7373175	184319711		0.904648	0.577448
chr01	1_121466928		121466928		0.904467	0.583733
chr02	2_87957989		87957989		0.902645	0.601556
chr05	5_124952456	rs10077879	124952456		0.902139	0.587915
chr07	7_14319423	rs3900420	14319423	DGKB	0.902139	0.587915
chr09	9_69431294		69431294	CR769776.1	0.902108	0.584977
chr13	13_48957008	rs415160	48957008	RB1	0.902108	0.584977
chr13	13_48957012	rs428498	48957012	RB1	0.902108	0.584977
chr14	14_106075338	rs4983464	106075338		0.902108	0.584977
chr03	3_96338998	rs2036647	96338998		0.901317	0.572205
chr09	9_130901115		130901115		0.901317	0.572205
chr11	11_70963702	rs2362117	70963702		0.901317	0.572205
chr01	1_144478065		144478065	AL592284.2	0.90121	0.575006
chr10	10_48528750	rs11204256	48528750		0.90121	0.575006
chr16	16_47358181	rs4967839	47358181	ITFG1	0.90121	0.575006
chr22	22_51131665	rs5770989	51131665	SHANK3	0.90121	0.575006
chr01	1_144569446	rs58953024	144569446		0.901134	0.570076
chr15	15_48485926	rs2413887	48485926	CTXN2	0.901134	0.570076
chr18	18_14556763	rs2646534	14556763		0.901134	0.570076
chr22	22_21765811		21765811	TOP3B	0.901097	0.572515
chr07	7_93215233	rs9768832	93215233		0.900989	0.574783
chr14	14_19408345		19408345		0.900989	0.574783
chr01	1_83637196	rs9429351	83637196		0.900769	0.580099
chr20	20_42272741	rs6017132	42272741	IFT52	0.900769	0.580099
chr18	18_42171755	rs1511768	42171755		0.900579	0.570847
chr01	1_144557816	rs4649842	144557816		0.900414	0.572397
chr02	2_208958631	rs55705560	208958631		0.900414	0.572397
chr16	16_89664622		89664622		0.900414	0.572397
chr06	6_56190730	rs71550512	56190730		0.900391	0.56971
chr14	14_106092914		106092914		0.900343	0.573174
chr09	9_46387412		46387412		0.900223	0.576314
chr16	16_2141396	rs11866494	2141396	PKD1	0.900223	0.576314

## Sheet: AME_EAS
Table S1. Top FST values (>0.9) for the population groups AME-EAS
CHR	SNP	rs-number	Position	Loci	FST	In
chr01	1_16375064	rs1889790	16375064	CLCNKB	1	0.693147
chr01	1_161121092	rs61801079	161121092		1	0.693147
chr01	1_144285057		144285057	BX248398.1	1	0.693147
chr01	1_248651927		248651927	OR2T5	1	0.693147
chr01	1_101158		101158	RP11-34P13.5	1	0.693147
chr01	1_248817871		248817871		1	0.693147
chr01	1_147519884		147519884		1	0.693147
chr01	1_147541711		147541711		1	0.693147
chr01	1_145986361		145986361		1	0.693147
chr01	1_13123447		13123447		1	0.693147
chr02	2_111074408		111074408		1	0.693147
chr03	3_150653084	rs28465631	150653084	CLRN1	1	0.693147
chr03	3_60698521		60698521	FHIT	1	0.693147
chr03	3_158354906		158354906		1	0.693147
chr04	4_173430660	rs13113410	173430660	GALNTL6	1	0.693147
chr04	4_43027141	rs62297786	43027141		1	0.693147
chr05	5_79597933	rs9764429	79597933		1	0.693147
chr05	5_20758805		20758805		1	0.693147
chr06	6_66014606		66014606	RP11-74E24.1,EYS	1	0.693147
chr07	7_153310489	rs28673190	153310489		1	0.693147
chr07	7_76293	rs62429448	76293		1	0.693147
chr07	7_136464999		136464999		1	0.693147
chr07	7_57030862		57030862		1	0.693147
chr07	7_101307902		101307902		1	0.693147
chr08	8_20609		20609		1	0.693147
chr09	9_45020355		45020355	RP11-374M1.6	1	0.693147
chr09	9_39218574		39218574	CNTNAP3	1	0.693147
chr09	9_46307517		46307517		1	0.693147
chr09	9_66371653		66371653		1	0.693147
chr09	9_46934466		46934466		1	0.693147
chr09	9_41868471		41868471		1	0.693147
chr09	9_66401642		66401642		1	0.693147
chr09	9_46163754		46163754		1	0.693147
chr09	9_41301990		41301990		1	0.693147
chr10	10_134000501	rs12356773	134000501	DPYSL4	1	0.693147
chr11	11_180093	rs11502183	180093		1	0.693147
chr11	11_99451554	rs75629641	99451554	CNTN5	1	0.693147
chr11	11_25448742		25448742		1	0.693147
chr11	11_48907589		48907589		1	0.693147
chr12	12_131826126	rs7309770	131826126		1	0.693147
chr12	12_131783927		131783927		1	0.693147
chr14	14_106332579	rs2857383	106332579		1	0.693147
chr14	14_43899482	rs7141468	43899482		1	0.693147
chr15	15_22722766	rs10796870	22722766		1	0.693147
chr15	15_30645354		30645354		1	0.693147
chr15	15_31999301		31999301		1	0.693147
chr15	15_28667253		28667253		1	0.693147
chr15	15_28658644		28658644		1	0.693147
chr15	15_72936588		72936588		1	0.693147
chr16	16_75910021	rs62051626	75910021		1	0.693147
chr16	16_28456648		28456648		1	0.693147
chr17	17_36812786	rs12939300	36812786		1	0.693147
chr18	18_60248311		60248311		1	0.693147
chr19	19_3711346	rs62130628	3711346		1	0.693147
chr21	21_30299777	rs1473774	30299777		1	0.693147
chr22	22_28224483	rs114082872	28224483		1	0.693147
chr22	22_16187139		16187139	AP000525.3,AP000525.4	1	0.693147
chr22	22_18688001		18688001	AC008079.1	1	0.693147
chr01	1_39982155		39982155	BMP8A,RP11-69E11.1	0.974731	0.638135
chr02	2_176624418	rs74173175	176624418		0.974731	0.638135
chr02	2_127677110	rs115291968	127677110		0.974731	0.638135
chr04	4_173429955	rs1840427	173429955	GALNTL6	0.974731	0.638135
chr06	6_143627168		143627168	AIG1	0.974731	0.638135
chr09	9_12953899	rs9695353	12953899		0.974731	0.638135
chr09	9_89155536	rs11141427	89155536		0.974731	0.638135
chr11	11_99451535	rs78534042	99451535	CNTN5	0.974731	0.638135
chr12	12_8578302	rs7299026	8578302		0.974731	0.638135
chr12	12_8581419	rs114453131	8581419		0.974731	0.638135
chr13	13_20802835		20802835	GJB6	0.974731	0.638135
chr15	15_72949259		72949259	GOLGA6	0.974731	0.638135
chr16	16_28677605		28677605		0.974731	0.638135
chr01	1_158926702	rs1102010	158926702	PYHIN1	0.973658	0.682931
chr01	1_12952966		12952966	RP11-450I1.1,PRAMEF10	0.973658	0.682931
chr01	1_144495394		144495394	AL592284.2	0.973658	0.682931
chr01	1_13379869		13379869	RP11-219C24.1	0.973658	0.682931
chr01	1_17095436		17095436		0.973658	0.682931
chr01	1_248660211		248660211		0.973658	0.682931
chr01	1_13392116		13392116		0.973658	0.682931
chr01	1_145973873		145973873		0.973658	0.682931
chr01	1_13133785		13133785		0.973658	0.682931
chr01	1_148761952		148761952		0.973658	0.682931
chr01	1_149840477		149840477		0.973658	0.682931
chr02	2_131236384		131236384	POTEI	0.973658	0.682931
chr02	2_87957989		87957989		0.973658	0.682931
chr02	2_111080116		111080116		0.973658	0.682931
chr04	4_77750744	rs6532659	77750744		0.973658	0.682931
chr04	4_84104006	rs62303463	84104006		0.973658	0.682931
chr08	8_7447103		7447103	AC134684.4	0.973658	0.682931
chr09	9_97081356		97081356	FAM22F	0.973658	0.682931
chr09	9_46287232		46287232		0.973658	0.682931
chr09	9_47226462		47226462		0.973658	0.682931
chr09	9_46667868		46667868		0.973658	0.682931
chr12	12_9695776	rs2536882	9695776		0.973658	0.682931
chr12	12_55182883	rs10431544	55182883		0.973658	0.682931
chr12	12_133518203	rs116261711	133518203	ZNF605	0.973658	0.682931
chr13	13_85914861	rs34226748	85914861		0.973658	0.682931
chr15	15_23259512		23259512	GOLGA9P	0.973658	0.682931
chr15	15_21126477		21126477		0.973658	0.682931
chr15	15_30574215		30574215		0.973658	0.682931
chr16	16_33731279		33731279	AC140658.4	0.973658	0.682931
chr16	16_32677282		32677282		0.973658	0.682931
chr17	17_43318778	rs7218169	43318778	FMNL1	0.973658	0.682931
chr17	17_78463553		78463553		0.973658	0.682931
chr18	18_13691876		13691876	C18orf19	0.973658	0.682931
chr19	19_28126104	rs6510189	28126104		0.973658	0.682931
chr20	20_25091894	rs6037022	25091894		0.973658	0.682931
chr20	20_25769647		25769647	FAM182B	0.973658	0.682931
chr22	22_28217846	rs115171602	28217846		0.973658	0.682931
chr22	22_16411438		16411438	LA16c-60G3.1	0.973658	0.682931
chr22	22_16157498		16157498	AP000525.2,AP000525.3	0.973658	0.682931
chr01	1_144518097	rs510827	144518097		0.952621	0.67479
chr01	1_103398883	rs9793259	103398883	COL11A1	0.952621	0.67479
chr01	1_6218895	rs11121357	6218895		0.952621	0.67479
chr01	1_108992040	rs77219475	108992040	NBPF6	0.952621	0.67479
chr01	1_143689778		143689778	BX284650.1,BX284650.6	0.952621	0.67479
chr01	1_13007337		13007337	PRAMEF6,RP11-450I1.1	0.952621	0.67479
chr01	1_12783		12783	DDX11L10	0.952621	0.67479
chr01	1_148674573		148674573	NBPF15	0.952621	0.67479
chr01	1_147923363		147923363	RP11-495P10.1	0.952621	0.67479
chr01	1_147519552		147519552		0.952621	0.67479
chr01	1_13133613		13133613		0.952621	0.67479
chr01	1_145986407		145986407		0.952621	0.67479
chr01	1_121466928		121466928		0.952621	0.67479
chr01	1_147951849		147951849		0.952621	0.67479
chr01	1_17067246		17067246		0.952621	0.67479
chr01	1_148819602		148819602		0.952621	0.67479
chr03	3_102945020	rs11721269	102945020		0.952621	0.67479
chr03	3_75704589	rs114693467	75704589		0.952621	0.67479
chr04	4_104459938	rs76660886	104459938		0.952621	0.67479
chr07	7_138300472	rs62485296	138300472	SVOPL	0.952621	0.67479
chr07	7_143994334	rs118042845	143994334		0.952621	0.67479
chr07	7_143530735		143530735	RP11-61L23.1	0.952621	0.67479
chr07	7_57111512		57111512		0.952621	0.67479
chr08	8_11938339	rs77978087	11938339		0.952621	0.67479
chr08	8_145212734		145212734	HEATR7A	0.952621	0.67479
chr09	9_65587019		65587019	RP11-203I2.1	0.952621	0.67479
chr09	9_69610914		69610914		0.952621	0.67479
chr09	9_46395603		46395603		0.952621	0.67479
chr09	9_41852643		41852643		0.952621	0.67479
chr09	9_39576222		39576222		0.952621	0.67479
chr11	11_27246623	rs10835133	27246623		0.952621	0.67479
chr12	12_9678809	rs10771839	9678809		0.952621	0.67479
chr13	13_19777250	rs9507620	19777250		0.952621	0.67479
chr13	13_19777262	rs9507621	19777262		0.952621	0.67479
chr14	14_38024873	rs11624013	38024873		0.952621	0.67479
chr14	14_106051501	rs55701312	106051501		0.952621	0.67479
chr15	15_34674006		34674006	GOLGA8A	0.952621	0.67479
chr15	15_102518387		102518387		0.952621	0.67479
chr15	15_28670364		28670364		0.952621	0.67479
chr15	15_28672363		28672363		0.952621	0.67479
chr16	16_30831793	rs76242002	30831793		0.952621	0.67479
chr16	16_1423813		1423813		0.952621	0.67479
chr16	16_28380632		28380632		0.952621	0.67479
chr16	16_28700440		28700440		0.952621	0.67479
chr16	16_70007531		70007531		0.952621	0.67479
chr17	17_36812781	rs12946641	36812781		0.952621	0.67479
chr17	17_50734797		50734797		0.952621	0.67479
chr17	17_19030148		19030148		0.952621	0.67479
chr17	17_44496752		44496752		0.952621	0.67479
chr18	18_65598752	rs2318992	65598752		0.952621	0.67479
chr20	20_46464449		46464449		0.952621	0.67479
chr22	22_21506392		21506392	TOP3B	0.952621	0.67479
chr22	22_21475509		21475509	TOP3B,AP000550.1,AP000550.2,KB-1592A4.1	0.952621	0.67479
chr22	22_16256955		16256955	POTEH	0.952621	0.67479
chr01	1_16375063	rs1889789	16375063	CLCNKB	0.948991	0.600374
chr01	1_13140256		13140256		0.948991	0.600374
chr02	2_194694686	rs12987240	194694686		0.948991	0.600374
chr02	2_194692313	rs13017518	194692313		0.948991	0.600374
chr02	2_194694196	rs77601333	194694196		0.948991	0.600374
chr03	3_150653085	rs28444770	150653085	CLRN1	0.948991	0.600374
chr04	4_109834239	rs1526131	109834239	COL25A1	0.948991	0.600374
chr05	5_19175743	rs10041476	19175743		0.948991	0.600374
chr07	7_101301415		101301415		0.948991	0.600374
chr08	8_11939575		11939575		0.948991	0.600374
chr10	10_121974310	rs7916045	121974310		0.948991	0.600374
chr10	10_18136543	rs55942822	18136543	MRC1	0.948991	0.600374
chr12	12_8565741	rs57836334	8565741		0.948991	0.600374
chr12	12_8582683	rs61145751	8582683		0.948991	0.600374
chr12	12_131782618		131782618	AC092850.1	0.948991	0.600374
chr15	15_20968656		20968656		0.948991	0.600374
chr17	17_71401652	rs58510364	71401652	SDK2	0.948991	0.600374
chr01	1_17079309		17079309		0.948371	0.627988
chr02	2_107066649	rs62152517	107066649		0.948371	0.627988
chr06	6_37721808	rs113005249	37721808		0.948371	0.627988
chr07	7_57075827	rs1717920	57075827		0.948371	0.627988
chr10	10_89030685		89030685	RP11-322M19.2	0.948371	0.627988
chr15	15_32008487		32008487		0.948371	0.627988
chr21	21_9510501	rs76283415	9510501		0.948371	0.627988
chr01	1_108840176		108840176	RP11-483I13.2,RP11-483I13.3	0.928129	0.66743
chr01	1_144481334		144481334	AL592284.2	0.928129	0.66743
chr01	1_148191389		148191389		0.928129	0.66743
chr01	1_248806053		248806053		0.928129	0.66743
chr03	3_111935393	rs6438052	111935393	SLC9A10	0.928129	0.66743
chr07	7_101316375		101316375		0.928129	0.66743
chr14	14_19685583		19685583	AL589743.5,AL589743.1,AL589743.2	0.928129	0.66743
chr14	14_19263263		19263263		0.928129	0.66743
chr14	14_20073562		20073562		0.928129	0.66743
chr15	15_28925792	rs427197	28925792		0.928129	0.66743
chr15	15_28819924		28819924		0.928129	0.66743
chr16	16_82626957	rs6565046	82626957		0.928129	0.66743
chr16	16_90054046	rs9931888	90054046		0.928129	0.66743
chr18	18_69473027	rs57750862	69473027		0.928129	0.66743
chr20	20_62930893		62930893	C20orf69	0.928129	0.66743
chr22	22_47168047	rs13056163	47168047		0.928129	0.66743
chr22	22_21739341		21739341	TOP3B,RIMBP3B	0.928129	0.66743
chr22	22_47002177		47002177	GRAMD4	0.928129	0.66743
chr22	22_18832978		18832978		0.928129	0.66743
chr09	9_40711837	rs77992475	40711837		0.927422	0.619916
chr09	9_70568343		70568343		0.927422	0.619916
chr11	11_130954243	rs76857832	130954243		0.927422	0.619916
chr12	12_8580470	rs28509271	8580470		0.927422	0.619916
chr12	12_132880600		132880600	GALNT9	0.927422	0.619916
chr15	15_20957383		20957383		0.927422	0.619916
chr16	16_81256321	rs11645310	81256321		0.927422	0.619916
chr17	17_19015381	rs117074155	19015381		0.927422	0.619916
chr19	19_15785256		15785256	CYP4F12	0.927422	0.619916
chr02	2_194690323	rs13402176	194690323		0.923939	0.566616
chr04	4_109834238	rs1526132	109834238	COL25A1	0.923939	0.566616
chr04	4_189316272	rs74510822	189316272		0.923939	0.566616
chr07	7_101326822		101326822		0.923939	0.566616
chr08	8_7653301		7653301		0.923939	0.566616
chr09	9_88722634		88722634		0.923939	0.566616
chr16	16_28753458		28753458		0.923939	0.566616
chr17	17_18997015	rs73982623	18997015	LOC100132472	0.923939	0.566616
chr18	18_62276281	rs111709682	62276281		0.923939	0.566616
chr01	1_17086538		17086538	MST1P9	0.922625	0.590293
chr04	4_67665392	rs13124946	67665392		0.922625	0.590293
chr09	9_140344992	rs62590160	140344992	NELF	0.922625	0.590293
chr12	12_12476099		12476099		0.922625	0.590293
chr15	15_55224424	rs115334805	55224424		0.922625	0.590293
chr16	16_9380051	rs6498563	9380051		0.922625	0.590293
chr16	16_9380053	rs6498564	9380053		0.922625	0.590293
chr16	16_32223076		32223076		0.922625	0.590293
chr22	22_42901558		42901558	SERHL	0.922625	0.590293
chr01	1_67202215	rs492358	67202215	SGIP1	0.904513	0.662813
chr01	1_224528389	rs6677485	224528389		0.904513	0.662813
chr01	1_163720393	rs35950917	163720393		0.904513	0.662813
chr01	1_144307131		144307131	BX248398.1	0.904513	0.662813
chr01	1_144489314		144489314	AL592284.2	0.904513	0.662813
chr01	1_148752962		148752962	NBPF16,NBPF15	0.904513	0.662813
chr01	1_146088960		146088960	WI2-3658N16.1	0.904513	0.662813
chr01	1_161634786		161634786	FCGR2B	0.904513	0.662813
chr01	1_13033246		13033246	PRAMEF6,RP11-450I1.1	0.904513	0.662813
chr01	1_144518067		144518067	AL592284.3,AL592284.2	0.904513	0.662813
chr01	1_13379647		13379647	RP11-219C24.1	0.904513	0.662813
chr01	1_147519594		147519594		0.904513	0.662813
chr01	1_13338900		13338900		0.904513	0.662813
chr02	2_131283022		131283022	AC013269.1,CFC1B	0.904513	0.662813
chr03	3_78632046		78632046		0.904513	0.662813
chr08	8_7286741		7286741	DEFB103A	0.904513	0.662813
chr09	9_41423342		41423342	RP11-144A16.1	0.904513	0.662813
chr09	9_46390753		46390753	FAM27D1	0.904513	0.662813
chr09	9_67752352		67752352		0.904513	0.662813
chr09	9_46382074		46382074		0.904513	0.662813
chr10	10_18133462		18133462	MRC1	0.904513	0.662813
chr11	11_54783538		54783538		0.904513	0.662813
chr11	11_122701416		122701416		0.904513	0.662813
chr14	14_38024869	rs11624012	38024869		0.904513	0.662813
chr14	14_106051498	rs55644148	106051498		0.904513	0.662813
chr14	14_50287735	rs59511312	50287735	SDCCAG1	0.904513	0.662813
chr15	15_82631417		82631417		0.904513	0.662813
chr15	15_30565503		30565503		0.904513	0.662813
chr16	16_21402417		21402417	RUNDC2B	0.904513	0.662813
chr16	16_15331525		15331525		0.904513	0.662813
chr17	17_20274137	rs2694262	20274137		0.904513	0.662813
chr17	17_44432406		44432406	AC005829.2	0.904513	0.662813
chr18	18_35315727	rs11662983	35315727		0.904513	0.662813
chr19	19_55254522	rs79512788	55254522	KIR2DL3	0.904513	0.662813
chr20	20_26049808		26049808	C20orf91	0.904513	0.662813
chr22	22_21473623		21473623	TOP3B,AP000550.1,AP000550.2,KB-1592A4.1	0.904513	0.662813
chr22	22_21875215		21875215	TOP3B	0.904513	0.662813
chr01	1_13138151		13138151		0.902952	0.612624
chr02	2_88291337		88291337		0.902952	0.612624
chr05	5_79598002	rs9764434	79598002		0.902952	0.612624
chr05	5_34245201	rs62364419	34245201		0.902952	0.612624
chr08	8_8001277		8001277		0.902952	0.612624
chr09	9_69939412	rs57368695	69939412		0.902952	0.612624
chr09	9_70574168		70574168		0.902952	0.612624
chr11	11_33397969	rs2761206	33397969		0.902952	0.612624
chr14	14_19715457		19715457		0.902952	0.612624
chr01	1_98977914	rs10875161	98977914		0.901781	0.582287
chr02	2_71278320	rs6737902	71278320		0.901781	0.582287
chr03	3_75771350	rs114613825	75771350		0.901781	0.582287
chr06	6_85918314	rs12110514	85918314		0.901781	0.582287
chr09	9_111494500	rs4323540	111494500		0.901781	0.582287
chr09	9_42564322		42564322		0.901781	0.582287
chr10	10_122227823	rs2478430	122227823	PPAPDC1A	0.901781	0.582287
chr12	12_124780717	rs60869224	124780717	FAM101A	0.901781	0.582287
chr13	13_105120219	rs9558292	105120219		0.901781	0.582287
chr18	18_53557892		53557892		0.901781	0.582287
chr20	20_46521916		46521916		0.901781	0.582287
chr21	21_17634979	rs13048000	17634979		0.901781	0.582287
chr22	22_21576361		21576361	GGT2,TOP3B	0.901781	0.582287
chr22	22_21828678		21828678	TOP3B,PI1KAP2	0.901781	0.582287

## Sheet: AME_EUR
Table S1. Top FST values (>0.9) for the population groups AME-EUR
CHR	SNP	rs-number	Position	Loci	FST	In
chr01	1_13037725		13037725	PRAMEF6,RP11-450I1.1,PRAMEF22	1	0.693147
chr01	1_148201800		148201800	RP11-289I10.1	1	0.693147
chr01	1_149598080		149598080	RP11-277L2.1	1	0.693147
chr01	1_143956684		143956684	SRGAP2P2	1	0.693147
chr01	1_248652574		248652574	OR2T5	1	0.693147
chr01	1_149828142		149828142	HIST2H4B	1	0.693147
chr01	1_108830896		108830896	RP11-483I13.2,RP11-483I13.3	1	0.693147
chr01	1_25653527		25653527	RHD	1	0.693147
chr01	1_13033237		13033237	PRAMEF6,RP11-450I1.1	1	0.693147
chr01	1_47537813		47537813	CYP4Z1	1	0.693147
chr01	1_149007055		149007055		1	0.693147
chr01	1_104227790		104227790		1	0.693147
chr01	1_140755		140755		1	0.693147
chr01	1_13334900		13334900		1	0.693147
chr01	1_13337638		13337638		1	0.693147
chr01	1_142923432		142923432		1	0.693147
chr01	1_13338411		13338411		1	0.693147
chr01	1_16995358		16995358		1	0.693147
chr01	1_16994048		16994048		1	0.693147
chr01	1_13335347		13335347		1	0.693147
chr01	1_13133307		13133307		1	0.693147
chr01	1_147753760		147753760		1	0.693147
chr01	1_149535593		149535593		1	0.693147
chr01	1_147753932		147753932		1	0.693147
chr01	1_13321737		13321737		1	0.693147
chr01	1_13337037		13337037		1	0.693147
chr01	1_13334199		13334199		1	0.693147
chr01	1_17067380		17067380		1	0.693147
chr01	1_147774577		147774577		1	0.693147
chr01	1_108794156		108794156		1	0.693147
chr01	1_149570758		149570758		1	0.693147
chr01	1_17066406		17066406		1	0.693147
chr01	1_104209423		104209423		1	0.693147
chr01	1_17065511		17065511		1	0.693147
chr01	1_148200660		148200660		1	0.693147
chr01	1_16989716		16989716		1	0.693147
chr01	1_148200437		148200437		1	0.693147
chr01	1_13331918		13331918		1	0.693147
chr02	2_110843560	rs116405581	110843560	MALL	1	0.693147
chr02	2_90269764		90269764		1	0.693147
chr02	2_110789711		110789711		1	0.693147
chr02	2_98104646		98104646		1	0.693147
chr02	2_91656083		91656083		1	0.693147
chr02	2_110545442		110545442		1	0.693147
chr02	2_111039983		111039983		1	0.693147
chr03	3_75708182	rs114224113	75708182		1	0.693147
chr03	3_75702890	rs114262051	75702890		1	0.693147
chr03	3_75680987	rs114587858	75680987		1	0.693147
chr03	3_75725277	rs115070425	75725277		1	0.693147
chr03	3_75715784	rs115981718	75715784		1	0.693147
chr03	3_75724444	rs115984919	75724444		1	0.693147
chr03	3_75728339		75728339	RP11-413E6.5	1	0.693147
chr07	7_6828407		6828407	RSPH10B2	1	0.693147
chr07	7_62801763		62801763	RP5-905H7.10	1	0.693147
chr07	7_6796300		6796300	RSPH10B2	1	0.693147
chr07	7_62859164		62859164	RP11-340I6.6,RP11-340I6.9	1	0.693147
chr07	7_62850256		62850256	RP11-73B2.9	1	0.693147
chr07	7_62860979		62860979	RP11-340I6.6	1	0.693147
chr07	7_62884216		62884216		1	0.693147
chr07	7_62784664		62784664		1	0.693147
chr07	7_62778817		62778817		1	0.693147
chr07	7_65026342		65026342		1	0.693147
chr08	8_21660686	rs7005880	21660686		1	0.693147
chr08	8_21651316	rs7836037	21651316		1	0.693147
chr08	8_48213935		48213935	KIAA0146	1	0.693147
chr08	8_86732225		86732225		1	0.693147
chr08	8_86750786		86750786		1	0.693147
chr08	8_86744924		86744924		1	0.693147
chr09	9_47251296		47251296	AL953854.2	1	0.693147
chr09	9_41429624		41429624	RP11-144A16.1	1	0.693147
chr09	9_47262817		47262817	AL953854.2	1	0.693147
chr09	9_41427239		41427239	RP11-144A16.1	1	0.693147
chr09	9_45134562		45134562		1	0.693147
chr09	9_45380830		45380830		1	0.693147
chr09	9_47316216		47316216		1	0.693147
chr09	9_67636225		67636225		1	0.693147
chr09	9_42740308		42740308		1	0.693147
chr09	9_46136560		46136560		1	0.693147
chr09	9_47238767		47238767		1	0.693147
chr09	9_47266974		47266974		1	0.693147
chr09	9_47223156		47223156		1	0.693147
chr09	9_67643447		67643447		1	0.693147
chr09	9_43193196		43193196		1	0.693147
chr09	9_66974565		66974565		1	0.693147
chr09	9_42892461		42892461		1	0.693147
chr09	9_38900229		38900229		1	0.693147
chr09	9_42346377		42346377		1	0.693147
chr09	9_43194408		43194408		1	0.693147
chr09	9_45686497		45686497		1	0.693147
chr10	10_51657377		51657377	RP11-481A12.2	1	0.693147
chr10	10_47165077		47165077	ANXA8L1	1	0.693147
chr10	10_48195666		48195666	BMS1P6	1	0.693147
chr10	10_48299354		48299354		1	0.693147
chr11	11_81867855	rs1219183	81867855		1	0.693147
chr11	11_89657837		89657837	AP004607.2	1	0.693147
chr11	11_48916445		48916445		1	0.693147
chr11	11_48915943		48915943		1	0.693147
chr12	12_133531127	rs11147178	133531127	ZNF605	1	0.693147
chr12	12_133600515	rs114129854	133600515		1	0.693147
chr12	12_133558006	rs114130820	133558006		1	0.693147
chr12	12_133639351	rs114150745	133639351	ZNF84	1	0.693147
chr12	12_133656293	rs114273538	133656293	ZNF140	1	0.693147
chr12	12_133641753	rs114288697	133641753		1	0.693147
chr12	12_133635970	rs114536909	133635970	ZNF84	1	0.693147
chr12	12_133561084	rs114581480	133561084	ZNF26	1	0.693147
chr12	12_133557766	rs114617857	133557766		1	0.693147
chr12	12_133638829	rs114670022	133638829	ZNF84	1	0.693147
chr12	12_133537645	rs114775199	133537645		1	0.693147
chr12	12_133594702	rs114874309	133594702		1	0.693147
chr12	12_133612989	rs114979327	133612989	ZNF84	1	0.693147
chr12	12_133591013	rs114982852	133591013		1	0.693147
chr12	12_133639605	rs115163671	133639605	ZNF84	1	0.693147
chr12	12_133634450	rs115172135	133634450	ZNF84	1	0.693147
chr12	12_133611282	rs115241254	133611282		1	0.693147
chr12	12_133578063	rs115295306	133578063	ZNF26	1	0.693147
chr12	12_133601770	rs115522401	133601770		1	0.693147
chr12	12_133581261	rs115530028	133581261	ZNF26	1	0.693147
chr12	12_133599327	rs115590184	133599327		1	0.693147
chr12	12_133659288	rs115672941	133659288	ZNF140	1	0.693147
chr12	12_133532132	rs115750592	133532132	ZNF605	1	0.693147
chr12	12_133558132	rs115779114	133558132		1	0.693147
chr12	12_133613136	rs115855959	133613136	ZNF84	1	0.693147
chr12	12_133563254	rs115858642	133563254	ZNF26	1	0.693147
chr12	12_133664806	rs116070265	133664806	ZNF140	1	0.693147
chr12	12_133640000	rs116158512	133640000	ZNF84	1	0.693147
chr12	12_133613167	rs116265771	133613167	ZNF84	1	0.693147
chr12	12_133560208	rs116322744	133560208		1	0.693147
chr12	12_133643981	rs116345485	133643981		1	0.693147
chr12	12_133596367	rs116465381	133596367		1	0.693147
chr12	12_133554420	rs116552886	133554420		1	0.693147
chr12	12_133540381	rs116610993	133540381		1	0.693147
chr12	12_133599468	rs116646236	133599468		1	0.693147
chr12	12_133640918	rs116720666	133640918		1	0.693147
chr12	12_133637760	rs116774602	133637760	ZNF84	1	0.693147
chr12	12_133606165	rs117358779	133606165		1	0.693147
chr12	12_133559189		133559189		1	0.693147
chr12	12_131786751		131786751		1	0.693147
chr12	12_133603401		133603401		1	0.693147
chr14	14_19577118		19577118	POTEG	1	0.693147
chr14	14_19507295		19507295		1	0.693147
chr14	14_35025368		35025368		1	0.693147
chr14	14_35016107		35016107		1	0.693147
chr14	14_19628808		19628808		1	0.693147
chr14	14_20128345		20128345		1	0.693147
chr15	15_82980980		82980980	AC126339.5	1	0.693147
chr15	15_82971829		82971829	AC126339.5	1	0.693147
chr15	15_82979386		82979386	AC126339.5	1	0.693147
chr15	15_22714797		22714797	AC116165.2	1	0.693147
chr15	15_82972533		82972533	AC126339.5	1	0.693147
chr15	15_82985392		82985392		1	0.693147
chr15	15_30754495		30754495		1	0.693147
chr15	15_28679663		28679663		1	0.693147
chr15	15_28654100		28654100		1	0.693147
chr15	15_28649479		28649479		1	0.693147
chr15	15_30568004		30568004		1	0.693147
chr16	16_28409696		28409696	EIF3CL	1	0.693147
chr16	16_22507497		22507497	AC130466.1,RP11-368J21.1	1	0.693147
chr16	16_18459429		18459429	AC126755.3	1	0.693147
chr16	16_32705758		32705758		1	0.693147
chr16	16_32803662		32803662		1	0.693147
chr16	16_20535020		20535020		1	0.693147
chr16	16_28459851		28459851		1	0.693147
chr16	16_32732818		32732818		1	0.693147
chr16	16_20505047		20505047		1	0.693147
chr16	16_55834469		55834469		1	0.693147
chr16	16_15343712		15343712		1	0.693147
chr16	16_32701867		32701867		1	0.693147
chr16	16_20592981		20592981		1	0.693147
chr16	16_20458254		20458254		1	0.693147
chr16	16_20592278		20592278		1	0.693147
chr16	16_32719442		32719442		1	0.693147
chr16	16_20510450		20510450		1	0.693147
chr16	16_18501158		18501158		1	0.693147
chr16	16_20542447		20542447		1	0.693147
chr16	16_20461247		20461247		1	0.693147
chr16	16_20510329		20510329		1	0.693147
chr16	16_32736193		32736193		1	0.693147
chr17	17_21673622	rs74498129	21673622		1	0.693147
chr17	17_18335269		18335269	AL353997.11	1	0.693147
chr17	17_77496098		77496098		1	0.693147
chr17	17_58107377		58107377		1	0.693147
chr17	17_18337053		18337053		1	0.693147
chr17	17_19080012		19080012		1	0.693147
chr19	19_43879725		43879725	AC005392.4	1	0.693147
chr19	19_48408781		48408781		1	0.693147
chr20	20_13732214	rs6042346	13732214	ESF1	1	0.693147
chr20	20_25764879		25764879	AL390198.1,FAM182B	1	0.693147
chr20	20_62123704		62123704	EEF1A2	1	0.693147
chr22	22_21742245		21742245	TOP3B,RIMBP3B	1	0.693147
chr22	22_20655228		20655228	AC011718.3	1	0.693147
chr22	22_21789885		21789885	HIC2,TOP3B	1	0.693147
chr22	22_21742318		21742318	TOP3B,RIMBP3B	1	0.693147
chr22	22_20654681		20654681	AC011718.3	1	0.693147
chr22	22_21485085		21485085	TOP3B	1	0.693147
chr22	22_21652997		21652997	TOP3B	1	0.693147
chr22	22_42532959		42532959	RP4-669P10.1,RP4-669P10.3	1	0.693147
chr22	22_21475427		21475427	TOP3B,AP000550.1,AP000550.2,KB-1592A4.1	1	0.693147
chr22	22_20474237		20474237	XXbac-B33L19.5	1	0.693147
chr22	22_16083573		16083573		1	0.693147
chr08	8_86735129		86735129		0.975638	0.638135
chr20	20_26234449	rs816530	26234449		0.975638	0.638135
chr20	20_46618469	rs6018841	46618469		0.975638	0.638135
chr01	1_149620152		149620152	RP11-277L2.1	0.950776	0.600374
chr01	1_16988791		16988791		0.950776	0.600374
chr07	7_57043716		57043716		0.950776	0.600374
chr20	20_53994912	rs214417	53994912		0.926532	0.566616
chr20	20_62908382	rs746921	62908382		0.926532	0.566616
chr20	20_51247328	rs856417	51247328		0.926532	0.566616
chr20	20_9112925	rs6039396	9112925	PLCB4	0.926532	0.566616
chr20	20_17468983	rs6044848	17468983		0.926532	0.566616
chr20	20_11465196	rs742987	11465196		0.902349	0.536578
chr20	20_14959016	rs1324396	14959016	MACROD2	0.902349	0.536578
chr20	20_16755635	rs2223652	16755635		0.902349	0.536578

## Sheet: EAS_EUR
Table S1. Top FST values (>0.9) for the population groups EAS-EUR
CHR	SNP	rs-number	Position	Loci	FST	In
chr01	1_161121092	rs61801079	161121092		1	0.693147
chr01	1_144302714		144302714	BX248398.1	1	0.693147
chr01	1_25653527		25653527	RHD	1	0.693147
chr01	1_13335347		13335347		1	0.693147
chr01	1_13133307		13133307		1	0.693147
chr01	1_147774577		147774577		1	0.693147
chr02	2_194691322	rs13010449	194691322		1	0.693147
chr02	2_110846547	rs114787832	110846547	MALL	1	0.693147
chr02	2_110843560	rs116405581	110843560	MALL	1	0.693147
chr02	2_110846787	rs116487414	110846787	MALL	1	0.693147
chr02	2_131313634		131313634		1	0.693147
chr02	2_110545442		110545442		1	0.693147
chr02	2_111039983		111039983		1	0.693147
chr04	4_173430660	rs13113410	173430660	GALNTL6	1	0.693147
chr06	6_31970460		31970460	XXbac-BPG116M5.11,TNXA	1	0.693147
chr06	6_26767139		26767139		1	0.693147
chr06	6_26730445		26730445		1	0.693147
chr06	6_26771654		26771654		1	0.693147
chr06	6_26720852		26720852		1	0.693147
chr06	6_122301906		122301906		1	0.693147
chr06	6_26769645		26769645		1	0.693147
chr07	7_74819317		74819317	GATSL1	1	0.693147
chr07	7_6796300		6796300	RSPH10B2	1	0.693147
chr07	7_57030843		57030843		1	0.693147
chr08	8_11896335	rs6601662	11896335		1	0.693147
chr08	8_21637075	rs34570283	21637075	GFRA2	1	0.693147
chr08	8_86750786		86750786		1	0.693147
chr08	8_7566097		7566097		1	0.693147
chr09	9_39218574		39218574	CNTNAP3	1	0.693147
chr09	9_41429624		41429624	RP11-144A16.1	1	0.693147
chr09	9_42850582		42850582	AC129778.2	1	0.693147
chr09	9_47262817		47262817	AL953854.2	1	0.693147
chr09	9_45074053		45074053		1	0.693147
chr09	9_47316216		47316216		1	0.693147
chr09	9_65866612		65866612		1	0.693147
chr09	9_46215092		46215092		1	0.693147
chr09	9_42346377		42346377		1	0.693147
chr09	9_43194408		43194408		1	0.693147
chr09	9_45686497		45686497		1	0.693147
chr10	10_48298912		48298912		1	0.693147
chr11	11_81867855	rs1219183	81867855		1	0.693147
chr11	11_89657837		89657837	AP004607.2	1	0.693147
chr11	11_48916998		48916998		1	0.693147
chr11	11_48907087		48907087		1	0.693147
chr11	11_48916445		48916445		1	0.693147
chr11	11_48915943		48915943		1	0.693147
chr12	12_8578302	rs7299026	8578302		1	0.693147
chr12	12_8565741	rs57836334	8565741		1	0.693147
chr12	12_8582882	rs59879812	8582882		1	0.693147
chr12	12_8582683	rs61145751	8582683		1	0.693147
chr12	12_133600515	rs114129854	133600515		1	0.693147
chr12	12_133639351	rs114150745	133639351	ZNF84	1	0.693147
chr12	12_133613790	rs114224975	133613790	ZNF84	1	0.693147
chr12	12_133656293	rs114273538	133656293	ZNF140	1	0.693147
chr12	12_133641753	rs114288697	133641753		1	0.693147
chr12	12_8581419	rs114453131	8581419		1	0.693147
chr12	12_133635970	rs114536909	133635970	ZNF84	1	0.693147
chr12	12_133561084	rs114581480	133561084	ZNF26	1	0.693147
chr12	12_133557766	rs114617857	133557766		1	0.693147
chr12	12_133638829	rs114670022	133638829	ZNF84	1	0.693147
chr12	12_133594702	rs114874309	133594702		1	0.693147
chr12	12_133599131	rs114906417	133599131		1	0.693147
chr12	12_133612989	rs114979327	133612989	ZNF84	1	0.693147
chr12	12_133591013	rs114982852	133591013		1	0.693147
chr12	12_133639605	rs115163671	133639605	ZNF84	1	0.693147
chr12	12_133634450	rs115172135	133634450	ZNF84	1	0.693147
chr12	12_133579357	rs115200060	133579357	ZNF26	1	0.693147
chr12	12_133611282	rs115241254	133611282		1	0.693147
chr12	12_133601770	rs115522401	133601770		1	0.693147
chr12	12_133581261	rs115530028	133581261	ZNF26	1	0.693147
chr12	12_133599327	rs115590184	133599327		1	0.693147
chr12	12_133659288	rs115672941	133659288	ZNF140	1	0.693147
chr12	12_133613136	rs115855959	133613136	ZNF84	1	0.693147
chr12	12_133563254	rs115858642	133563254	ZNF26	1	0.693147
chr12	12_133664806	rs116070265	133664806	ZNF140	1	0.693147
chr12	12_133613167	rs116265771	133613167	ZNF84	1	0.693147
chr12	12_133560208	rs116322744	133560208		1	0.693147
chr12	12_133643981	rs116345485	133643981		1	0.693147
chr12	12_133596367	rs116465381	133596367		1	0.693147
chr12	12_133554420	rs116552886	133554420		1	0.693147
chr12	12_133566659	rs116577540	133566659	ZNF26	1	0.693147
chr12	12_133540381	rs116610993	133540381		1	0.693147
chr12	12_133599468	rs116646236	133599468		1	0.693147
chr12	12_133640918	rs116720666	133640918		1	0.693147
chr12	12_133606165	rs117358779	133606165		1	0.693147
chr12	12_9593092		9593092	DDX12	1	0.693147
chr12	12_133620444		133620444	ZNF84	1	0.693147
chr12	12_133602967		133602967		1	0.693147
chr12	12_133603401		133603401		1	0.693147
chr14	14_20128345		20128345		1	0.693147
chr15	15_31999648		31999648		1	0.693147
chr16	16_32732818		32732818		1	0.693147
chr16	16_21472282		21472282		1	0.693147
chr17	17_18944189		18944189	GRAP	1	0.693147
chr17	17_44584052		44584052		1	0.693147
chr17	17_77496098		77496098		1	0.693147
chr17	17_19080012		19080012		1	0.693147
chr21	21_30299777	rs1473774	30299777		1	0.693147
chr22	22_49626627	rs9306528	49626627		1	0.693147
chr22	22_16262147		16262147	POTEH	1	0.693147
chr22	22_20655228		20655228	AC011718.3	1	0.693147
chr22	22_20654681		20654681	AC011718.3	1	0.693147
chr22	22_42532959		42532959	RP4-669P10.1,RP4-669P10.3	1	0.693147
chr22	22_20474237		20474237	XXbac-B33L19.5	1	0.693147
chr22	22_17002050		17002050		1	0.693147
chr01	1_248817871		248817871		0.995022	0.685932
chr01	1_13328194		13328194		0.995022	0.685932
chr01	1_121441329		121441329		0.995022	0.685932
chr04	4_173429955	rs1840427	173429955	GALNTL6	0.995022	0.685932
chr04	4_173430809	rs13119298	173430809	GALNTL6	0.995022	0.685932
chr04	4_173427242	rs13147455	173427242	GALNTL6	0.995022	0.685932
chr07	7_153310489	rs28673190	153310489		0.995022	0.685932
chr07	7_101315542		101315542		0.995022	0.685932
chr07	7_57030862		57030862		0.995022	0.685932
chr08	8_20609		20609		0.995022	0.685932
chr09	9_89155536	rs11141427	89155536		0.995022	0.685932
chr09	9_46307517		46307517		0.995022	0.685932
chr09	9_66401642		66401642		0.995022	0.685932
chr11	11_48907589		48907589		0.995022	0.685932
chr12	12_131826126	rs7309770	131826126		0.995022	0.685932
chr12	12_8581409	rs59026578	8581409		0.995022	0.685932
chr13	13_29891821	rs12020788	29891821	MTUS2	0.995022	0.685932
chr15	15_72936588		72936588		0.995022	0.685932
chr16	16_32706726		32706726		0.995022	0.685932
chr16	16_28456648		28456648		0.995022	0.685932
chr01	1_355280	rs2527589	355280		0.994984	0.682931
chr01	1_149828142		149828142	HIST2H4B	0.994984	0.682931
chr01	1_121427873		121427873		0.994984	0.682931
chr01	1_142923432		142923432		0.994984	0.682931
chr01	1_149532492		149532492		0.994984	0.682931
chr01	1_13377268		13377268		0.994984	0.682931
chr01	1_147753760		147753760		0.994984	0.682931
chr01	1_147753932		147753932		0.994984	0.682931
chr01	1_13369609		13369609		0.994984	0.682931
chr01	1_149570758		149570758		0.994984	0.682931
chr01	1_149840477		149840477		0.994984	0.682931
chr02	2_110798250		110798250		0.994984	0.682931
chr03	3_197911149		197911149	AC073135.6	0.994984	0.682931
chr03	3_195680476		195680476		0.994984	0.682931
chr07	7_101324688		101324688		0.994984	0.682931
chr07	7_101326172		101326172		0.994984	0.682931
chr07	7_57043716		57043716		0.994984	0.682931
chr08	8_86732225		86732225		0.994984	0.682931
chr08	8_86735129		86735129		0.994984	0.682931
chr08	8_86744924		86744924		0.994984	0.682931
chr09	9_42549116	rs78989296	42549116		0.994984	0.682931
chr09	9_46390924		46390924	FAM27D1	0.994984	0.682931
chr09	9_46326966		46326966		0.994984	0.682931
chr09	9_46214915		46214915		0.994984	0.682931
chr09	9_65584635		65584635		0.994984	0.682931
chr09	9_47238767		47238767		0.994984	0.682931
chr09	9_43193196		43193196		0.994984	0.682931
chr09	9_45926201		45926201		0.994984	0.682931
chr09	9_44317517		44317517		0.994984	0.682931
chr10	10_48299354		48299354		0.994984	0.682931
chr12	12_133578159	rs114128839	133578159	ZNF26	0.994984	0.682931
chr12	12_133558132	rs115779114	133558132		0.994984	0.682931
chr12	12_133640000	rs116158512	133640000	ZNF84	0.994984	0.682931
chr12	12_133518203	rs116261711	133518203	ZNF605	0.994984	0.682931
chr12	12_133637760	rs116774602	133637760	ZNF84	0.994984	0.682931
chr12	12_133581827		133581827	ZNF26	0.994984	0.682931
chr12	12_131789016		131789016		0.994984	0.682931
chr14	14_19507295		19507295		0.994984	0.682931
chr15	15_55224424	rs115334805	55224424		0.994984	0.682931
chr15	15_20707715		20707715	AC026495.1,HERC2P3	0.994984	0.682931
chr15	15_23259512		23259512	GOLGA9P	0.994984	0.682931
chr15	15_31999593		31999593		0.994984	0.682931
chr15	15_30459963		30459963		0.994984	0.682931
chr16	16_16815374		16815374		0.994984	0.682931
chr18	18_14802871		14802871	AP006565.1	0.994984	0.682931
chr01	1_13007337		13007337	PRAMEF6,RP11-450I1.1	0.990795	0.67479
chr01	1_142954638		142954638	RP11-423O2.5	0.990795	0.67479
chr01	1_140755		140755		0.990795	0.67479
chr01	1_13338411		13338411		0.990795	0.67479
chr01	1_149547689		149547689		0.990795	0.67479
chr01	1_13337037		13337037		0.990795	0.67479
chr01	1_108794156		108794156		0.990795	0.67479
chr01	1_16988791		16988791		0.990795	0.67479
chr01	1_148200437		148200437		0.990795	0.67479
chr02	2_131270697		131270697		0.990795	0.67479
chr02	2_90269764		90269764		0.990795	0.67479
chr06	6_86696370	rs6454508	86696370		0.990795	0.67479
chr06	6_79683261		79683261	PHIP	0.990795	0.67479
chr07	7_5988517		5988517	RSPH10B	0.990795	0.67479
chr09	9_67042926		67042926	AQP7P4	0.990795	0.67479
chr09	9_70199836		70199836	RP11-15J10.1	0.990795	0.67479
chr09	9_42564322		42564322		0.990795	0.67479
chr09	9_47223156		47223156		0.990795	0.67479
chr09	9_66974565		66974565		0.990795	0.67479
chr09	9_46289371		46289371		0.990795	0.67479
chr09	9_39576222		39576222		0.990795	0.67479
chr12	12_8580470	rs28509271	8580470		0.990795	0.67479
chr12	12_8583379	rs112291528	8583379		0.990795	0.67479
chr12	12_133575707	rs114790257	133575707	ZNF26	0.990795	0.67479
chr12	12_133559189		133559189		0.990795	0.67479
chr12	12_131786751		131786751		0.990795	0.67479
chr15	15_28639692		28639692		0.990795	0.67479
chr15	15_22294702		22294702		0.990795	0.67479
chr15	15_28649479		28649479		0.990795	0.67479
chr16	16_81256321	rs11645310	81256321		0.990795	0.67479
chr16	16_28459432		28459432		0.990795	0.67479
chr16	16_16516935		16516935		0.990795	0.67479
chr17	17_18337053		18337053		0.990795	0.67479
chr17	17_19030148		19030148		0.990795	0.67479
chr18	18_14813758		14813758	AP006565.1	0.990795	0.67479
chr21	21_17634979	rs13048000	17634979		0.990795	0.67479
chr22	22_21789885		21789885	HIC2,TOP3B	0.990795	0.67479
chr22	22_21828678		21828678	TOP3B,PI1KAP2	0.990795	0.67479
chr22	22_16256955		16256955	POTEH	0.990795	0.67479
chr22	22_20618896		20618896		0.990795	0.67479
chr22	22_16461055		16461055		0.990795	0.67479
chr01	1_13140256		13140256		0.990053	0.6801
chr01	1_147519884		147519884		0.990053	0.6801
chr01	1_16998489		16998489		0.990053	0.6801
chr02	2_111074408		111074408		0.990053	0.6801
chr04	4_173429819	rs1840426	173429819	GALNTL6	0.990053	0.6801
chr05	5_20758805		20758805		0.990053	0.6801
chr09	9_46934466		46934466		0.990053	0.6801
chr09	9_41868471		41868471		0.990053	0.6801
chr09	9_46163754		46163754		0.990053	0.6801
chr09	9_41301990		41301990		0.990053	0.6801
chr11	11_25448742		25448742		0.990053	0.6801
chr12	12_8562731	rs58138695	8562731		0.990053	0.6801
chr12	12_133606740	rs115698726	133606740		0.990053	0.6801
chr14	14_43899482	rs7141468	43899482		0.990053	0.6801
chr15	15_30645354		30645354		0.990053	0.6801
chr15	15_31999301		31999301		0.990053	0.6801
chr15	15_28667253		28667253		0.990053	0.6801
chr22	22_18688001		18688001	AC008079.1	0.990053	0.6801
chr01	1_158926702	rs1102010	158926702	PYHIN1	0.990006	0.675722
chr01	1_149591834		149591834	RP11-277L2.1	0.990006	0.675722
chr01	1_13379869		13379869	RP11-219C24.1	0.990006	0.675722
chr01	1_17079309		17079309		0.990006	0.675722
chr01	1_16997594		16997594		0.990006	0.675722
chr08	8_7447103		7447103	AC134684.4	0.990006	0.675722
chr16	16_32677282		32677282		0.990006	0.675722
chr16	16_32711803		32711803		0.990006	0.675722
chr09	9_42551578		42551578		0.986335	0.67479
chr11	11_180093	rs11502183	180093		0.986335	0.67479
chr13	13_20802835		20802835	GJB6	0.986335	0.67479
chr22	22_21555422		21555422	TOP3B	0.986335	0.67479
chr22	22_16187139		16187139	AP000525.3,AP000525.4	0.986335	0.67479
chr01	1_17067246		17067246		0.985816	0.667587
chr11	11_27246623	rs10835133	27246623		0.985816	0.667587
chr15	15_28648934		28648934		0.985816	0.667587
chr16	16_1423813		1423813		0.985816	0.667587
chr19	19_15785256		15785256	CYP4F12	0.985816	0.667587
chr20	20_26070925		26070925	C20orf91	0.985816	0.667587
chr22	22_49626625	rs9306527	49626625		0.985816	0.667587
chr22	22_21475509		21475509	TOP3B,AP000550.1,AP000550.2,KB-1592A4.1	0.985816	0.667587
chr01	1_149808804		149808804	HIST2H4A	0.98576	0.66743
chr01	1_108840176		108840176	RP11-483I13.2,RP11-483I13.3	0.98576	0.66743
chr01	1_13335424		13335424		0.98576	0.66743
chr01	1_17066406		17066406		0.98576	0.66743
chr02	2_131268679		131268679		0.98576	0.66743
chr03	3_75699577		75699577		0.98576	0.66743
chr08	8_7985381		7985381		0.98576	0.66743
chr09	9_115880479		115880479	C9orf109	0.98576	0.66743
chr09	9_67541472		67541472		0.98576	0.66743
chr09	9_38900229		38900229		0.98576	0.66743
chr10	10_48195666		48195666	BMS1P6	0.98576	0.66743
chr12	12_133531127	rs11147178	133531127	ZNF605	0.98576	0.66743
chr12	12_133558006	rs114130820	133558006		0.98576	0.66743
chr12	12_133578063	rs115295306	133578063	ZNF26	0.98576	0.66743
chr12	12_133587980	rs115409196	133587980	ZNF26	0.98576	0.66743
chr12	12_133532132	rs115750592	133532132	ZNF605	0.98576	0.66743
chr15	15_30754495		30754495		0.98576	0.66743
chr16	16_28459851		28459851		0.98576	0.66743
chr22	22_21739341		21739341	TOP3B,RIMBP3B	0.98576	0.66743
chr01	1_12952966		12952966	RP11-450I1.1,PRAMEF10	0.985037	0.669896
chr01	1_248660211		248660211		0.985037	0.669896
chr01	1_145973873		145973873		0.985037	0.669896
chr09	9_42333930		42333930	RP11-216M21.5	0.985037	0.669896
chr12	12_55182883	rs10431544	55182883		0.985037	0.669896
chr15	15_30574215		30574215		0.985037	0.669896
chr16	16_9380053	rs6498564	9380053		0.985037	0.669896
chr17	17_43318778	rs7218169	43318778	FMNL1	0.985037	0.669896
chr20	20_25769647		25769647	FAM182B	0.985037	0.669896
chr22	22_42901558		42901558	SERHL	0.985037	0.669896
chr01	1_16375064	rs1889790	16375064	CLCNKB	0.981383	0.669818
chr02	2_194692313	rs13017518	194692313		0.981383	0.669818
chr06	6_9146656		9146656	RP11-354I10.1	0.981383	0.669818
chr06	6_66014606		66014606	RP11-74E24.1,EYS	0.981383	0.669818
chr07	7_101301415		101301415		0.981383	0.669818
chr14	14_106332579	rs2857383	106332579		0.981383	0.669818
chr18	18_60248311		60248311		0.981383	0.669818
chr01	1_17095436		17095436		0.98132	0.664592
chr02	2_131236384		131236384	POTEI	0.98132	0.664592
chr01	1_144518097	rs510827	144518097		0.980847	0.661767
chr01	1_108992040	rs77219475	108992040	NBPF6	0.980847	0.661767
chr01	1_148674573		148674573	NBPF15	0.980847	0.661767
chr03	3_75704589	rs114693467	75704589		0.980847	0.661767
chr07	7_57111512		57111512		0.980847	0.661767
chr08	8_11938339	rs77978087	11938339		0.980847	0.661767
chr09	9_40356454		40356454		0.980847	0.661767
chr09	9_41852643		41852643		0.980847	0.661767
chr15	15_28670364		28670364		0.980847	0.661767
chr15	15_28672363		28672363		0.980847	0.661767
chr16	16_32786043		32786043		0.980847	0.661767
chr16	16_70007531		70007531		0.980847	0.661767
chr17	17_44496752		44496752		0.980847	0.661767
chr22	22_21506392		21506392	TOP3B	0.980847	0.661767
chr07	7_101316375		101316375		0.980781	0.660232
chr08	8_7739855		7739855	DEFB103B	0.980781	0.660232
chr09	9_39593831		39593831		0.980781	0.660232
chr15	15_48426484	rs1426654	48426484	SLC24A5	0.980781	0.660232
chr15	15_28819924		28819924		0.980781	0.660232
chr20	20_25771418		25771418	FAM182B	0.980781	0.660232
chr01	1_149619462		149619462	RP11-277L2.1	0.980715	0.662813
chr01	1_13033237		13033237	PRAMEF6,RP11-450I1.1	0.980715	0.662813
chr01	1_16991370		16991370		0.980715	0.662813
chr01	1_13338900		13338900		0.980715	0.662813
chr01	1_13369133		13369133		0.980715	0.662813
chr01	1_17066386		17066386		0.980715	0.662813
chr01	1_248666066		248666066		0.980715	0.662813
chr01	1_13338514		13338514		0.980715	0.662813
chr01	1_13321737		13321737		0.980715	0.662813
chr01	1_17067380		17067380		0.980715	0.662813
chr01	1_13357226		13357226		0.980715	0.662813
chr02	2_19224455		19224455	AC092594.1	0.980715	0.662813
chr02	2_110789711		110789711		0.980715	0.662813
chr02	2_91656083		91656083		0.980715	0.662813
chr05	5_69455023		69455023	AC140134.2	0.980715	0.662813
chr07	7_61101886		61101886		0.980715	0.662813
chr08	8_21660686	rs7005880	21660686		0.980715	0.662813
chr08	8_48213935		48213935	KIAA0146	0.980715	0.662813
chr09	9_47251296		47251296	AL953854.2	0.980715	0.662813
chr09	9_45134562		45134562		0.980715	0.662813
chr09	9_42892461		42892461		0.980715	0.662813
chr09	9_41524959		41524959		0.980715	0.662813
chr10	10_51657377		51657377	RP11-481A12.2	0.980715	0.662813
chr12	12_133537645	rs114775199	133537645		0.980715	0.662813
chr12	12_133543166	rs115492957	133543166		0.980715	0.662813
chr12	12_133619308	rs116703359	133619308	ZNF84	0.980715	0.662813
chr14	14_106060531		106060531		0.980715	0.662813
chr15	15_28654100		28654100		0.980715	0.662813
chr16	16_30812241	rs8045877	30812241		0.980715	0.662813
chr16	16_18459429		18459429	AC126755.3	0.980715	0.662813
chr16	16_15331525		15331525		0.980715	0.662813
chr16	16_20510450		20510450		0.980715	0.662813
chr16	16_32736193		32736193		0.980715	0.662813
chr17	17_58107377		58107377		0.980715	0.662813
chr22	22_21473623		21473623	TOP3B,AP000550.1,AP000550.2,KB-1592A4.1	0.980715	0.662813
chr22	22_21652997		21652997	TOP3B	0.980715	0.662813
chr22	22_21475427		21475427	TOP3B,AP000550.1,AP000550.2,KB-1592A4.1	0.980715	0.662813
chr22	22_21875215		21875215	TOP3B	0.980715	0.662813
chr22	22_21478472		21478472	TOP3B,POM121L7,KB-1592A4.1	0.980715	0.662813
chr22	22_20476469		20476469		0.980715	0.662813
chr08	8_145212734		145212734	HEATR7A	0.977131	0.656469
chr18	18_53557892		53557892		0.977131	0.656469
chr01	1_148201800		148201800	RP11-289I10.1	0.976499	0.656218
chr01	1_47537813		47537813	CYP4Z1	0.976499	0.656218
chr01	1_13337638		13337638		0.976499	0.656218
chr01	1_13334289		13334289		0.976499	0.656218
chr01	1_148200660		148200660		0.976499	0.656218
chr01	1_16989716		16989716		0.976499	0.656218
chr02	2_131278225		131278225	AC013269.1	0.976499	0.656218
chr08	8_7711236		7711236	SPAG11A	0.976499	0.656218
chr09	9_43188072		43188072	RP11-327I22.5	0.976499	0.656218
chr09	9_42337901		42337901	RP11-216M21.5	0.976499	0.656218
chr09	9_46605512		46605512		0.976499	0.656218
chr09	9_42740308		42740308		0.976499	0.656218
chr09	9_47266974		47266974		0.976499	0.656218
chr12	12_133654579	rs116530963	133654579		0.976499	0.656218
chr15	15_82980980		82980980	AC126339.5	0.976499	0.656218
chr15	15_22714797		22714797	AC116165.2	0.976499	0.656218
chr15	15_30624334		30624334		0.976499	0.656218
chr16	16_20540625		20540625		0.976499	0.656218
chr16	16_20535020		20535020		0.976499	0.656218
chr16	16_15343712		15343712		0.976499	0.656218
chr16	16_20592278		20592278		0.976499	0.656218
chr16	16_20461247		20461247		0.976499	0.656218
chr17	17_18335269		18335269	AL353997.11	0.976499	0.656218
chr22	22_42520111		42520111	RP4-669P10.1	0.976499	0.656218
chr22	22_20617941		20617941		0.976499	0.656218
chr22	22_16083573		16083573		0.976499	0.656218
chr09	9_12953899	rs9695353	12953899		0.976439	0.665096
chr12	12_131783927		131783927		0.976439	0.665096
chr15	15_22722766	rs10796870	22722766		0.976439	0.665096
chr17	17_71401652	rs58510364	71401652	SDK2	0.976439	0.665096
chr01	1_13392116		13392116		0.976368	0.659626
chr01	1_148832772		148832772		0.976368	0.659626
chr01	1_148761952		148761952		0.976368	0.659626
chr02	2_111080116		111080116		0.976368	0.659626
chr09	9_47226462		47226462		0.976368	0.659626
chr09	9_46667868		46667868		0.976368	0.659626
chr16	16_33731279		33731279	AC140658.4	0.976368	0.659626
chr19	19_7345232		7345232		0.976368	0.659626
chr01	1_13365987		13365987	PRAMEF5	0.975812	0.654419
chr12	12_8562202		8562202		0.975812	0.654419
chr14	14_20073562		20073562		0.975812	0.654419
chr01	1_144489314		144489314	AL592284.2	0.975737	0.655619
chr01	1_148752962		148752962	NBPF16,NBPF15	0.975737	0.655619
chr01	1_13379647		13379647	RP11-219C24.1	0.975737	0.655619
chr02	2_131283022		131283022	AC013269.1,CFC1B	0.975737	0.655619
chr06	6_26791329	rs9379931	26791329		0.975737	0.655619
chr08	8_7286741		7286741	DEFB103A	0.975737	0.655619
chr09	9_46382074		46382074		0.975737	0.655619
chr11	11_54783538		54783538		0.975737	0.655619
chr15	15_30565503		30565503		0.975737	0.655619
chr17	17_20274137	rs2694262	20274137		0.975737	0.655619
chr20	20_26049808		26049808	C20orf91	0.975737	0.655619
chr01	1_147923363		147923363	RP11-495P10.1	0.972178	0.651509
chr01	1_148819602		148819602		0.972178	0.651509
chr07	7_143530735		143530735	RP11-61L23.1	0.972178	0.651509
chr09	9_65587019		65587019	RP11-203I2.1	0.972178	0.651509
chr12	12_9678809	rs10771839	9678809		0.972178	0.651509
chr15	15_34674006		34674006	GOLGA8A	0.972178	0.651509
chr16	16_28380632		28380632		0.972178	0.651509
chr22	22_16097293		16097293		0.972178	0.651509
chr01	1_248806053		248806053		0.972098	0.649127
chr06	6_169825506	rs35392750	169825506		0.972098	0.649127
chr09	9_88722431	rs28694323	88722431		0.972098	0.649127
chr14	14_19715457		19715457		0.972098	0.649127
chr15	15_48485926	rs2413887	48485926	CTXN2	0.972098	0.649127
chr01	1_108937111		108937111	RP11-242D10.1,NBPF5,NBPF6	0.97152	0.64903
chr01	1_148339091		148339091	NBPF10	0.97152	0.64903
chr01	1_16996414		16996414		0.97152	0.64903
chr15	15_28648635		28648635		0.97152	0.64903
chr16	16_28442705		28442705		0.97152	0.64903
chr17	17_36294527		36294527	TBC1D3F	0.97152	0.64903
chr01	1_24335104	rs4474201	24335104		0.971504	0.662813
chr01	1_147541711		147541711		0.971504	0.662813
chr02	2_194690323	rs13402176	194690323		0.971504	0.662813
chr03	3_158354906		158354906		0.971504	0.662813
chr05	5_79597933	rs9764429	79597933		0.971504	0.662813
chr05	5_19175743	rs10041476	19175743		0.971504	0.662813
chr12	12_8582078	rs113761493	8582078		0.971504	0.662813
chr12	12_8581283		8581283	AC092865.1	0.971504	0.662813
chr15	15_28658644		28658644		0.971504	0.662813
chr01	1_108781440		108781440	NBPF4	0.971435	0.649942
chr01	1_12973551		12973551	RP11-450I1.1	0.971435	0.649942
chr01	1_108770336		108770336	NBPF4	0.971435	0.649942
chr01	1_13364350		13364350	PRAMEF5	0.971435	0.649942
chr01	1_248652574		248652574	OR2T5	0.971435	0.649942
chr01	1_108774341		108774341	NBPF4	0.971435	0.649942
chr01	1_13362380		13362380	PRAMEF5	0.971435	0.649942
chr01	1_13355791		13355791		0.971435	0.649942
chr01	1_142948798		142948798		0.971435	0.649942
chr01	1_16994048		16994048		0.971435	0.649942
chr01	1_248673348		248673348		0.971435	0.649942
chr01	1_248708837		248708837		0.971435	0.649942
chr02	2_110842568		110842568	MALL	0.971435	0.649942
chr03	3_75707706	rs114596934	75707706		0.971435	0.649942
chr03	3_75715784	rs115981718	75715784		0.971435	0.649942
chr03	3_75712751	rs116127050	75712751		0.971435	0.649942
chr03	3_75720611		75720611	AC108724.2	0.971435	0.649942
chr03	3_75669629		75669629	RP11-413E6.4	0.971435	0.649942
chr07	7_62881265		62881265	RP11-340I6.6	0.971435	0.649942
chr07	7_74818929		74818929	GATSL1	0.971435	0.649942
chr07	7_62859535		62859535	RP11-340I6.6	0.971435	0.649942
chr07	7_62859164		62859164	RP11-340I6.6,RP11-340I6.9	0.971435	0.649942
chr07	7_65026342		65026342		0.971435	0.649942
chr08	8_7922230		7922230		0.971435	0.649942
chr09	9_43083088		43083088	RP11-327I22.8	0.971435	0.649942
chr09	9_45380830		45380830		0.971435	0.649942
chr09	9_46136560		46136560		0.971435	0.649942
chr09	9_46214613		46214613		0.971435	0.649942
chr09	9_46388829		46388829		0.971435	0.649942
chr09	9_66127295		66127295		0.971435	0.649942
chr10	10_3968182	rs4881241	3968182		0.971435	0.649942
chr10	10_51624776		51624776	RP11-481A12.2	0.971435	0.649942
chr12	12_133564074	rs116809216	133564074	ZNF26	0.971435	0.649942
chr14	14_35016107		35016107		0.971435	0.649942
chr15	15_30624557		30624557		0.971435	0.649942
chr16	16_20458433		20458433		0.971435	0.649942
chr16	16_55833840		55833840		0.971435	0.649942
chr16	16_20592981		20592981		0.971435	0.649942
chr16	16_32795054		32795054		0.971435	0.649942
chr16	16_20510329		20510329		0.971435	0.649942
chr17	17_18941421		18941421	GRAP	0.971435	0.649942
chr17	17_19061608		19061608	AC007952.1,GRAPL	0.971435	0.649942
chr22	22_21742318		21742318	TOP3B,RIMBP3B	0.971435	0.649942
chr22	22_16157498		16157498	AP000525.2,AP000525.3	0.971425	0.65491
chr01	1_24357576	rs6700106	24357576		0.970768	0.64981
chr01	1_13033246		13033246	PRAMEF6,RP11-450I1.1	0.970768	0.64981
chr01	1_1624866		1624866	CDC2L2	0.970768	0.64981
chr09	9_41423342		41423342	RP11-144A16.1	0.970768	0.64981
chr10	10_18133462		18133462	MRC1	0.970768	0.64981
chr14	14_50287735	rs59511312	50287735	SDCCAG1	0.970768	0.64981
chr15	15_82631417		82631417		0.970768	0.64981
chr18	18_35315727	rs11662983	35315727		0.970768	0.64981
chr01	1_223739288		223739288	CAPN8	0.967815	0.658377
chr07	7_143994334	rs118042845	143994334		0.967235	0.646799
chr18	18_114532		114532	AP001005.2	0.967235	0.646799
chr20	20_46521916		46521916		0.967235	0.646799
chr01	1_13386983		13386983	PRAMEF8	0.9672	0.643928
chr01	1_13334900		13334900		0.9672	0.643928
chr01	1_13333552		13333552		0.9672	0.643928
chr01	1_149535593		149535593		0.9672	0.643928
chr01	1_13334199		13334199		0.9672	0.643928
chr02	2_110541290		110541290		0.9672	0.643928
chr09	9_43030698		43030698	RP11-399F4.4	0.9672	0.643928
chr15	15_82985392		82985392		0.9672	0.643928
chr16	16_28409696		28409696	EIF3CL	0.9672	0.643928
chr16	16_20456266		20456266		0.9672	0.643928
chr16	16_20458254		20458254		0.9672	0.643928
chr16	16_32797929		32797929		0.9672	0.643928
chr19	19_48408781		48408781		0.9672	0.643928
chr22	22_24306537		24306537	AP000350.2	0.9672	0.643928
chr11	11_25446968		25446968		0.967146	0.644172
chr01	1_12962406		12962406	RP11-450I1.1	0.966551	0.643227
chr01	1_147528054		147528054		0.966551	0.643227
chr09	9_18197481	rs4604552	18197481		0.966551	0.643227
chr22	22_21651725		21651725	TOP3B	0.966551	0.643227
chr01	1_206501275	rs61816808	206501275		0.96649	0.65263
chr02	2_89583616		89583616	AC096579.3	0.96649	0.65263
chr09	9_97081356		97081356	FAM22F	0.96649	0.65263
chr09	9_46287232		46287232		0.96649	0.65263
chr09	9_67672206		67672206		0.96649	0.65263
chr12	12_9695776	rs2536882	9695776		0.96649	0.65263
chr22	22_28217846	rs115171602	28217846		0.96649	0.65263
chr22	22_16411438		16411438	LA16c-60G3.1	0.96649	0.65263
chr01	1_24343030	rs7533299	24343030		0.966456	0.64276
chr01	1_108773131		108773131	NBPF4	0.966456	0.64276
chr01	1_143944382		143944382	SRGAP2P2	0.966456	0.64276
chr01	1_143974632		143974632	SRGAP2P2	0.966456	0.64276
chr03	3_75680920	rs115169851	75680920		0.966456	0.64276
chr09	9_41217782	rs62565251	41217782		0.966456	0.64276
chr12	12_133542549	rs115272239	133542549		0.966456	0.64276
chr13	13_56690069	rs517462	56690069		0.966456	0.64276
chr22	22_16441122		16441122		0.966456	0.64276
chr01	1_149604218	rs71515766	149604218		0.962895	0.654093
chr01	1_144285057		144285057	BX248398.1	0.962895	0.654093
chr01	1_39982155		39982155	BMP8A,RP11-69E11.1	0.962895	0.654093
chr02	2_194694196	rs77601333	194694196		0.962895	0.654093
chr07	7_144021699		144021699	RP4-798C17.1,OR2A20P	0.962895	0.654093
chr09	9_45020355		45020355	RP11-374M1.6	0.962895	0.654093
chr10	10_134000501	rs12356773	134000501	DPYSL4	0.962895	0.654093
chr12	12_8579513		8579513		0.962895	0.654093
chr15	15_72949259		72949259	GOLGA6	0.962895	0.654093
chr01	1_108957733		108957733	RP11-242D10.1,NBPF6	0.962839	0.637945
chr20	20_46521938		46521938		0.962803	0.6482
chr01	1_6218895	rs11121357	6218895		0.9623	0.644522
chr01	1_102774327	rs11164454	102774327		0.9623	0.644522
chr01	1_143689778		143689778	BX284650.1,BX284650.6	0.9623	0.644522
chr03	3_102945020	rs11721269	102945020		0.9623	0.644522
chr07	7_138300472	rs62485296	138300472	SVOPL	0.9623	0.644522
chr09	9_41815229		41815229		0.9623	0.644522
chr12	12_8580464	rs28474819	8580464		0.9623	0.644522
chr01	1_104250859		104250859		0.962222	0.636752
chr03	3_75690439		75690439		0.962222	0.636752
chr07	7_144003737		144003737	RP4-798C17.1,OR2A20P	0.962222	0.636752
chr16	16_89714148	rs28584082	89714148		0.962222	0.636752
chr02	2_88291337		88291337		0.962203	0.639469
chr14	14_19263263		19263263		0.962203	0.639469
chr18	18_69473027	rs57750862	69473027		0.962203	0.639469
chr01	1_13387093		13387093	PRAMEF8	0.962115	0.638135
chr01	1_149615894		149615894	RP11-277L2.1	0.962115	0.638135
chr01	1_13329489		13329489	PRAMEF3	0.962115	0.638135
chr01	1_108830896		108830896	RP11-483I13.2,RP11-483I13.3	0.962115	0.638135
chr01	1_13037125		13037125	PRAMEF6,RP11-450I1.1,PRAMEF22	0.962115	0.638135
chr01	1_17067728		17067728		0.962115	0.638135
chr01	1_11508		11508		0.962115	0.638135
chr01	1_13372030		13372030		0.962115	0.638135
chr01	1_13320327		13320327		0.962115	0.638135
chr03	3_75717066		75717066	AC108724.2	0.962115	0.638135
chr09	9_41427239		41427239	RP11-144A16.1	0.962115	0.638135
chr09	9_46581622		46581622		0.962115	0.638135
chr09	9_66174903		66174903		0.962115	0.638135
chr10	10_47165077		47165077	ANXA8L1	0.962115	0.638135
chr12	12_133616251	rs114829216	133616251	ZNF84	0.962115	0.638135
chr14	14_35025368		35025368		0.962115	0.638135
chr20	20_26045759		26045759	C20orf91	0.962115	0.638135
chr20	20_26047634		26047634	C20orf91	0.962115	0.638135
chr22	22_21485085		21485085	TOP3B	0.962115	0.638135
chr22	22_21467242		21467242	TOP3B,AP000550.1,AP000550.2	0.962115	0.638135
chr22	22_16318611		16318611		0.962115	0.638135
chr01	1_163720393	rs35950917	163720393		0.962104	0.639572
chr01	1_144518067		144518067	AL592284.3,AL592284.2	0.962104	0.639572
chr01	1_13467851		13467851		0.962104	0.639572
chr09	9_46289194		46289194		0.962104	0.639572
chr13	13_58536297	rs9527737	58536297		0.962104	0.639572
chr22	22_21818887		21818887	TOP3B	0.962104	0.639572
chr01	1_143955604		143955604	SRGAP2P2	0.961487	0.636963
chr03	3_75675513	rs115527908	75675513		0.961487	0.636963
chr07	7_36236666	rs6462659	36236666	EEPD1	0.961487	0.636963
chr10	10_51907413		51907413		0.961487	0.636963
chr15	15_28821935		28821935		0.961487	0.636963
chr16	16_16813677		16813677		0.961487	0.636963
chr19	19_55360148	rs80237099	55360148	KIR2DS4,KIR3DL2	0.961487	0.636963
chr22	22_16409110		16409110	LA16c-60G3.1	0.961487	0.636963
chr01	1_12783		12783	DDX11L10	0.958613	0.640098
chr03	3_48772189	rs4583645	48772189		0.958613	0.640098
chr17	17_50734797		50734797		0.958613	0.640098
chr02	2_194694686	rs12987240	194694686		0.957983	0.649942
chr07	7_101326822		101326822		0.957983	0.649942
chr12	12_131782618		131782618	AC092850.1	0.957983	0.649942
chr01	1_13022303		13022303	PRAMEF6,RP11-450I1.1	0.957887	0.633
chr01	1_227685749		227685749		0.957887	0.633
chr22	22_21749819		21749819	TOP3B	0.957887	0.633
chr22	22_21638725		21638725	TOP3B	0.957887	0.633
chr01	1_144495394		144495394	AL592284.2	0.957883	0.643922
chr10	10_89030685		89030685	RP11-322M19.2	0.957883	0.643922
chr16	16_16807072		16807072		0.957883	0.643922
chr17	17_77503505		77503505		0.957883	0.643922
chr01	1_161583736		161583736	FCGR2B	0.957862	0.632534
chr01	1_109001372		109001372	NBPF6	0.957862	0.632534
chr01	1_149009907		149009907		0.957862	0.632534
chr01	1_147754095		147754095		0.957862	0.632534
chr02	2_110740034		110740034	AC013271.1	0.957862	0.632534
chr03	3_75728339		75728339	RP11-413E6.5	0.957862	0.632534
chr03	3_75724798		75724798	RP11-413E6.5	0.957862	0.632534
chr07	7_62801763		62801763	RP5-905H7.10	0.957862	0.632534
chr07	7_62860979		62860979	RP11-340I6.6	0.957862	0.632534
chr08	8_7829571		7829571	AC130365.2,USP17L8	0.957862	0.632534
chr15	15_30564731		30564731		0.957862	0.632534
chr16	16_28728251		28728251	EIF3S8	0.957862	0.632534
chr16	16_16598400		16598400		0.957862	0.632534
chr16	16_16800507		16800507		0.957862	0.632534
chr16	16_32719442		32719442		0.957862	0.632534
chr16	16_18501158		18501158		0.957862	0.632534
chr16	16_28461911		28461911		0.957862	0.632534
chr16	16_33990476		33990476		0.957862	0.632534
chr18	18_44556867		44556867	KATNAL2	0.957862	0.632534
chr22	22_21645489		21645489	TOP3B,AP000552.6	0.957862	0.632534
chr22	22_16096026		16096026		0.957862	0.632534
chr10	10_47909935		47909935	FAM21B	0.957777	0.631687
chr01	1_40261		40261		0.957268	0.637194
chr09	9_66604057		66604057		0.957268	0.637194
chr20	20_62930893		62930893	C20orf69	0.957268	0.637194
chr01	1_13332018		13332018		0.957253	0.630961
chr09	9_43038115		43038115		0.957253	0.630961
chr12	12_8572556	rs113951464	8572556		0.957253	0.630961
chr15	15_85811117		85811117		0.957253	0.630961
chr01	1_149632245		149632245	RP11-277L2.1	0.957137	0.630965
chr01	1_13333491		13333491		0.957137	0.630965
chr09	9_42852739		42852739	AC129778.2	0.957137	0.630965
chr01	1_13448084		13448084	PRAMEF13	0.953693	0.635826
chr01	1_147519552		147519552		0.953693	0.635826
chr01	1_147951849		147951849		0.953693	0.635826
chr09	9_46395603		46395603		0.953693	0.635826
chr17	17_77485435	rs8071616	77485435		0.953693	0.635826
chr01	1_148191389		148191389		0.953583	0.632776
chr14	14_19685583		19685583	AL589743.5,AL589743.1,AL589743.2	0.953583	0.632776
chr16	16_82626957	rs6565046	82626957		0.953583	0.632776
chr12	12_33423778	rs7399314	33423778		0.953543	0.625691
chr01	1_101158		101158	RP11-34P13.5	0.953079	0.645906
chr11	11_99451535	rs78534042	99451535	CNTN5	0.953079	0.645906
chr16	16_28677605		28677605		0.953079	0.645906
chr18	18_62276281	rs111709682	62276281		0.953079	0.645906
chr19	19_15785028		15785028	CYP4F12	0.953079	0.645906
chr04	4_77750744	rs6532659	77750744		0.952972	0.639777
chr15	15_32008487		32008487		0.952972	0.639777
chr08	8_12254756		12254756	FAM66A,RP11-351I21.1	0.952944	0.628307
chr13	13_43443456	rs113892662	43443456		0.952944	0.628307
chr15	15_22594709		22594709		0.952944	0.628307
chr01	1_143974633		143974633	SRGAP2P2	0.952883	0.62537
chr01	1_13356706		13356706		0.952883	0.62537
chr03	3_75713725		75713725	FRG2C	0.952883	0.62537
chr20	20_26051638		26051638	C20orf91	0.952883	0.62537
chr22	22_21645470		21645470	TOP3B,AP000552.6	0.952883	0.62537
chr01	1_246415378	rs10924626	246415378	SMYD3	0.952826	0.626749
chr01	1_108994531		108994531	NBPF6	0.952826	0.626749
chr01	1_147924438		147924438	RP11-495P10.1	0.952826	0.626749
chr10	10_134319390	rs28656797	134319390		0.952826	0.626749
chr01	1_13037725		13037725	PRAMEF6,RP11-450I1.1,PRAMEF22	0.952755	0.627102
chr01	1_108841581		108841581	RP11-483I13.2,RP11-483I13.3	0.952755	0.627102
chr01	1_104232646		104232646	AMY1B	0.952755	0.627102
chr01	1_142954545		142954545	RP11-423O2.5	0.952755	0.627102
chr01	1_108938042		108938042	RP11-242D10.1,NBPF5,NBPF6	0.952755	0.627102
chr01	1_104227790		104227790		0.952755	0.627102
chr01	1_13324080		13324080		0.952755	0.627102
chr01	1_13191740		13191740		0.952755	0.627102
chr02	2_110778759		110778759		0.952755	0.627102
chr02	2_98104646		98104646		0.952755	0.627102
chr06	6_26783103		26783103		0.952755	0.627102
chr07	7_62778817		62778817		0.952755	0.627102
chr08	8_21651316	rs7836037	21651316		0.952755	0.627102
chr09	9_45692814		45692814		0.952755	0.627102
chr15	15_82971829		82971829	AC126339.5	0.952755	0.627102
chr15	15_82979386		82979386	AC126339.5	0.952755	0.627102
chr15	15_82972533		82972533	AC126339.5	0.952755	0.627102
chr15	15_28753315		28753315		0.952755	0.627102
chr16	16_55826922		55826922	CES4,AC147362.1	0.952755	0.627102
chr16	16_22507497		22507497	AC130466.1,RP11-368J21.1	0.952755	0.627102
chr16	16_18527454		18527454	NOMO2	0.952755	0.627102
chr16	16_32805792		32805792		0.952755	0.627102
chr16	16_55830993		55830993		0.952755	0.627102
chr16	16_15441343		15441343		0.952755	0.627102
chr19	19_43862954		43862954	CD177	0.952755	0.627102
chr19	19_7031767		7031767	AC010606.1,AC010606.2	0.952755	0.627102
chr22	22_21769389		21769389	TOP3B	0.952755	0.627102
chr01	1_224528389	rs6677485	224528389		0.952227	0.632599
chr01	1_144307131		144307131	BX248398.1	0.952227	0.632599
chr01	1_146088960		146088960	WI2-3658N16.1	0.952227	0.632599
chr01	1_161634786		161634786	FCGR2B	0.952227	0.632599
chr02	2_208959375	rs13011855	208959375		0.952227	0.632599
chr20	20_3038150		3038150		0.952227	0.632599
chr01	1_24362381	rs36087577	24362381		0.952168	0.62518
chr01	1_143922542		143922542	SRGAP2P2	0.952168	0.62518
chr01	1_144489719		144489719	AL592284.2	0.952168	0.62518
chr08	8_7347991		7347991		0.952168	0.62518
chr14	14_106333521	rs2857380	106333521		0.952168	0.62518
chr11	11_99451554	rs75629641	99451554	CNTN5	0.949416	0.641974
chr19	19_3711346	rs62130628	3711346		0.949416	0.641974
chr15	15_20957383		20957383		0.948782	0.631687
chr01	1_144481334		144481334	AL592284.2	0.948664	0.628511
chr04	4_75542062	rs11098122	75542062		0.948664	0.628511
chr05	5_34245201	rs62364419	34245201		0.948664	0.628511
chr09	9_70216232	rs2921305	70216232		0.948592	0.620758
chr11	11_122701416		122701416		0.948543	0.628186
chr01	1_13330296		13330296	PRAMEF3	0.948482	0.623566
chr01	1_142934053		142934053		0.948482	0.623566
chr01	1_13341435		13341435		0.948482	0.623566
chr01	1_13331918		13331918		0.948482	0.623566
chr03	3_75708182	rs114224113	75708182		0.948482	0.623566
chr03	3_75708365		75708365		0.948482	0.623566
chr07	7_57087557		57087557	RP11-220H4.3	0.948482	0.623566
chr07	7_62850256		62850256	RP11-73B2.9	0.948482	0.623566
chr07	7_62884216		62884216		0.948482	0.623566
chr09	9_67669275		67669275		0.948482	0.623566
chr14	14_19628808		19628808		0.948482	0.623566
chr16	16_55837911		55837911	CES1	0.948482	0.623566
chr16	16_55828651		55828651		0.948482	0.623566
chr16	16_20505118		20505118		0.948482	0.623566
chr16	16_55836182		55836182		0.948482	0.623566
chr16	16_20542447		20542447		0.948482	0.623566
chr16	16_20507990		20507990		0.948482	0.623566
chr19	19_43879725		43879725	AC005392.4	0.948482	0.623566
chr01	1_93839145	rs4847417	93839145		0.948461	0.619916
chr12	12_12476099		12476099		0.948068	0.635747
chr15	15_21167130	rs113274410	21167130		0.94801	0.626037
chr21	21_46975303		46975303		0.94801	0.626037
chr01	1_17067956		17067956		0.947915	0.619591
chr03	3_75715888	rs116005292	75715888		0.947915	0.619591
chr15	15_85065602		85065602		0.947915	0.619591
chr04	4_69791084	rs28398306	69791084		0.947884	0.622061
chr09	9_17909849		17909849		0.947884	0.622061
chr16	16_16821403		16821403		0.947884	0.622061
chr18	18_11620211		11620211	AMAC1L1,AP001120.1	0.947884	0.622061
chr01	1_108774102		108774102	NBPF4	0.947778	0.619945
chr01	1_143956205		143956205	SRGAP2P2	0.947778	0.619945
chr01	1_13332735		13332735		0.947778	0.619945
chr03	3_75712368	rs115966766	75712368		0.947778	0.619945
chr07	7_459979		459979		0.947778	0.619945
chr09	9_46374079		46374079	RP11-292F9.1	0.947778	0.619945
chr09	9_44334304		44334304	RP11-475I24.4	0.947778	0.619945
chr09	9_44380797		44380797		0.947778	0.619945
chr14	14_19576759		19576759	POTEG	0.947778	0.619945
chr15	15_28823256		28823256		0.947778	0.619945
chr01	1_17069702		17069702		0.944526	0.638135
chr03	3_60698521		60698521	FHIT	0.944526	0.638135
chr08	8_11939575		11939575		0.944526	0.638135
chr08	8_7653301		7653301		0.944526	0.638135
chr09	9_66371653		66371653		0.944526	0.638135
chr09	9_88722634		88722634		0.944526	0.638135
chr12	12_54043924	rs2886346	54043924		0.944407	0.631821
chr16	16_9380051	rs6498563	9380051		0.944407	0.631821
chr07	7_77166417	rs28362511	77166417	PTPN12	0.944328	0.621629
chr19	19_15787495	rs62639400	15787495	CYP4F12	0.944328	0.621629
chr03	3_75707573	rs114955105	75707573		0.944209	0.614333
chr08	8_12457693		12457693	AC130352.2	0.944209	0.614333
chr15	15_30657327		30657327	CHRFAM7A	0.944209	0.614333
chr01	1_108780477		108780477	NBPF4	0.944199	0.618378
chr01	1_143956684		143956684	SRGAP2P2	0.944199	0.618378
chr01	1_149594725		149594725	RP11-277L2.1	0.944199	0.618378
chr01	1_149574161		149574161		0.944199	0.618378
chr01	1_248803461		248803461		0.944199	0.618378
chr01	1_149007055		149007055		0.944199	0.618378
chr01	1_149573103		149573103		0.944199	0.618378
chr01	1_104209423		104209423		0.944199	0.618378
chr01	1_17065511		17065511		0.944199	0.618378
chr03	3_75680987	rs114587858	75680987		0.944199	0.618378
chr03	3_75704598	rs114803391	75704598		0.944199	0.618378
chr03	3_75724878		75724878	RP11-413E6.5	0.944199	0.618378
chr03	3_75751855		75751855		0.944199	0.618378
chr03	3_195680447		195680447		0.944199	0.618378
chr07	7_63011594		63011594		0.944199	0.618378
chr08	8_21655119	rs35452299	21655119		0.944199	0.618378
chr08	8_7926883	rs80170212	7926883		0.944199	0.618378
chr09	9_67636225		67636225		0.944199	0.618378
chr15	15_30568004		30568004		0.944199	0.618378
chr16	16_20540167		20540167		0.944199	0.618378
chr22	22_17275394	rs114742398	17275394	XKR3	0.944199	0.618378
chr01	1_103398883	rs9793259	103398883	COL11A1	0.943878	0.627663
chr02	2_131240919		131240919	POTEI	0.943878	0.627663
chr06	6_2745352	rs6927195	2745352	MYLK4	0.943878	0.627663
chr18	18_27176325		27176325		0.943878	0.627663
chr01	1_13133613		13133613		0.943878	0.627663
chr06	6_100274050	rs9484336	100274050		0.943878	0.627663
chr13	13_19777250	rs9507620	19777250		0.943878	0.627663
chr16	16_28421750		28421750		0.943753	0.624377
chr21	21_18935576	rs2737865	18935576	CXADR	0.943753	0.624377
chr22	22_22978616		22978616	SC-9C5.1,LL22NC03-31F3.1,D87002.1	0.943649	0.616077
chr03	3_78632046		78632046		0.943625	0.623924
chr06	6_7945576	rs155494	7945576		0.943625	0.623924
chr09	9_46390753		46390753	FAM27D1	0.943625	0.623924
chr09	9_67752352		67752352		0.943625	0.623924
chr16	16_21402417		21402417	RUNDC2B	0.943625	0.623924
chr19	19_43479437	rs76153446	43479437		0.943625	0.623924
chr01	1_144538557	rs744041	144538557		0.94351	0.61499
chr03	3_75733454	rs114171825	75733454		0.94351	0.61499
chr20	20_35237598	rs1291177	35237598	C20orf24	0.94351	0.61499
chr22	22_20464549		20464549		0.94351	0.61499
chr01	1_13366053		13366053	PRAMEF5	0.943504	0.616412
chr01	1_149591364		149591364	RP11-277L2.1,RP11-353N4.2	0.943504	0.616412
chr01	1_16996461		16996461		0.943504	0.616412
chr06	6_74156213	rs6900772	74156213	C6orf150	0.943504	0.616412
chr07	7_101321943		101321943		0.943504	0.616412
chr14	14_19684810		19684810	AL589743.5,AL589743.1,AL589743.2	0.943504	0.616412
chr14	14_19678859		19678859	AL589743.5,AL589743.2	0.943504	0.616412
chr20	20_26052036		26052036	C20orf91	0.943504	0.616412
chr22	22_21468435		21468435	TOP3B,AP000550.1,AP000550.2	0.943504	0.616412
chr01	1_147487787		147487787		0.94295	0.619794
chr14	14_106078703	rs8012587	106078703		0.94295	0.619794
chr01	1_13033173		13033173	PRAMEF6,RP11-450I1.1	0.94281	0.614171
chr03	3_75681042	rs114215373	75681042		0.94281	0.614171
chr15	15_28658488		28658488		0.94281	0.614171
chr01	1_13381357		13381357		0.940218	0.623743
chr15	15_102518387		102518387		0.940218	0.623743
chr16	16_28700440		28700440		0.940218	0.623743
chr17	17_36812793	rs12953160	36812793		0.939643	0.634381
chr17	17_18997015	rs73982623	18997015	LOC100132472	0.939643	0.634381
chr01	1_115695575	rs1286237	115695575		0.93941	0.617374
chr15	15_28855523		28855523		0.93927	0.615392
chr18	18_57701173		57701173		0.93927	0.615392
chr19	19_48454007		48454007		0.93927	0.615392
chr22	22_16079732	rs2508061	16079732		0.93927	0.615392
chr01	1_145355415		145355415	AL592307.1	0.939221	0.61123
chr01	1_149581782		149581782	RP11-277L2.1	0.939221	0.61123
chr02	2_193378030	rs10198690	193378030		0.939221	0.61123
chr10	10_52513431		52513431	ASAH2B	0.939221	0.61123
chr21	21_23487622	rs62210086	23487622		0.939221	0.61123
chr22	22_21500201		21500201	TOP3B	0.939221	0.61123
chr15	15_28798584		28798584		0.939106	0.608919
chr15	15_85811610		85811610		0.939106	0.608919
chr01	1_149600008		149600008	RP11-277L2.1	0.93906	0.613318
chr01	1_108833853		108833853	RP11-483I13.2,RP11-483I13.3	0.93906	0.613318
chr01	1_149598080		149598080	RP11-277L2.1	0.93906	0.613318
chr01	1_149620152		149620152	RP11-277L2.1	0.93906	0.613318
chr01	1_108928278		108928278	RP11-242D10.1,NBPF5,NBPF6	0.93906	0.613318
chr01	1_248803585		248803585		0.93906	0.613318
chr01	1_147772065		147772065		0.93906	0.613318
chr01	1_248804020		248804020		0.93906	0.613318
chr01	1_104221727		104221727		0.93906	0.613318
chr03	3_75724444	rs115984919	75724444		0.93906	0.613318
chr03	3_75726750		75726750	RP11-413E6.5	0.93906	0.613318
chr03	3_75697061		75697061		0.93906	0.613318
chr07	7_6828407		6828407	RSPH10B2	0.93906	0.613318
chr07	7_101313141		101313141		0.93906	0.613318
chr09	9_46123420		46123420		0.93906	0.613318
chr11	11_89784070		89784070	AP004607.1	0.93906	0.613318
chr16	16_20594891		20594891		0.93906	0.613318
chr16	16_32701867		32701867		0.93906	0.613318
chr16	16_18509021		18509021		0.93906	0.613318
chr16	16_20505706		20505706		0.93906	0.613318
chr20	20_26052493		26052493	C20orf91	0.93906	0.613318
chr22	22_21742245		21742245	TOP3B,RIMBP3B	0.93906	0.613318
chr22	22_16076223		16076223		0.93906	0.613318
chr07	7_57077695		57077695		0.93885	0.620359
chr09	9_70574168		70574168		0.93885	0.620359
chr14	14_46898714	rs6572364	46898714		0.93885	0.620359
chr17	17_44399058		44399058	AC005829.2,LRRC37A	0.93885	0.620359
chr01	1_47535757		47535757	CYP4Z1	0.938716	0.613813
chr01	1_13023189		13023189	PRAMEF6,RP11-450I1.1	0.938716	0.613813
chr09	9_39218488		39218488	CNTNAP3	0.938716	0.613813
chr20	20_62805322	rs28548489	62805322	MYT1	0.938716	0.613813
chr11	11_1687080		1687080	FAM99A	0.938715	0.619794
chr14	14_106051498	rs55644148	106051498		0.938715	0.619794
chr16	16_31327372	rs62051482	31327372	ITGAM	0.938569	0.610314
chr22	22_42901606		42901606	SERHL	0.938569	0.610314
chr22	22_20452671		20452671		0.938569	0.610314
chr01	1_149598177		149598177	RP11-277L2.1	0.938536	0.610643
chr01	1_108833893		108833893	RP11-483I13.2,RP11-483I13.3	0.938536	0.610643
chr01	1_108833891		108833891	RP11-483I13.2,RP11-483I13.3	0.938536	0.610643
chr08	8_7394895		7394895		0.938536	0.610643
chr22	22_16087037		16087037		0.938536	0.610643
chr10	10_121974310	rs7916045	121974310		0.935998	0.630706
chr09	9_70568343		70568343		0.935329	0.619916
chr18	18_62276213	rs113550704	62276213		0.935329	0.619916
chr03	3_111935393	rs6438052	111935393	SLC9A10	0.935192	0.616445
chr11	11_33397969	rs2761206	33397969		0.935192	0.616445
chr11	11_25446802		25446802		0.935192	0.616445
chr18	18_114613	rs111682036	114613		0.935192	0.616445
chr08	8_7867404		7867404		0.934833	0.605395
chr22	22_16142981		16142981		0.934833	0.605395
chr01	1_149591185		149591185	RP11-277L2.1,RP11-353N4.2	0.934756	0.608375
chr01	1_108851345		108851345	RP11-483I13.2,RP11-483I13.3	0.934756	0.608375
chr01	1_144455120		144455120		0.934756	0.608375
chr01	1_147772070		147772070		0.934756	0.608375
chr01	1_17064216		17064216		0.934756	0.608375
chr03	3_75619832	rs116428027	75619832		0.934756	0.608375
chr07	7_62784664		62784664		0.934756	0.608375
chr09	9_42154362	rs80238664	42154362		0.934756	0.608375
chr10	10_51907412	rs115677904	51907412		0.934756	0.608375
chr14	14_19523156		19523156		0.934756	0.608375
chr15	15_28824272		28824272		0.934756	0.608375
chr16	16_20506988		20506988		0.934756	0.608375
chr16	16_20539310		20539310		0.934756	0.608375
chr17	17_21673622	rs74498129	21673622		0.934756	0.608375
chr22	22_21729024		21729024	TOP3B	0.934756	0.608375
chr02	2_107066649	rs62152517	107066649		0.934635	0.62424
chr06	6_37721808	rs113005249	37721808		0.934635	0.62424
chr15	15_20374659		20374659		0.934635	0.62424
chr19	19_28126104	rs6510189	28126104		0.934635	0.62424
chr17	17_18965360		18965360		0.9345	0.61325
chr22	22_20492279		20492279		0.934352	0.611143
chr20	20_7890026	rs7266199	7890026	HAO1	0.934316	0.604743
chr22	22_20492241		20492241		0.934316	0.604743
chr01	1_60846945	rs75419985	60846945		0.934253	0.605467
chr01	1_12972685		12972685	RP11-450I1.1	0.934253	0.605467
chr03	3_75714557	rs115981143	75714557		0.934253	0.605467
chr07	7_48904806		48904806		0.934253	0.605467
chr15	15_56608381		56608381		0.934253	0.605467
chr14	14_77216656	rs10134383	77216656		0.934155	0.604005
chr01	1_144495498		144495498	AL592284.2	0.934083	0.606176
chr01	1_149615495		149615495	RP11-277L2.1	0.934083	0.606176
chr03	3_75672273		75672273	RP11-413E6.4	0.934083	0.606176
chr16	16_20592196		20592196		0.934083	0.606176
chr20	20_26048940		26048940	C20orf91	0.934083	0.606176
chr01	1_144591019	rs6674399	144591019		0.933813	0.615781
chr21	21_17522932	rs4818255	17522932		0.933813	0.615781
chr21	21_47408003		47408003	COL6A1	0.933813	0.615781
chr15	15_85808851		85808851		0.933636	0.608054
chr22	22_18833867		18833867		0.933636	0.608054
chr01	1_248651927		248651927	OR2T5	0.931128	0.627102
chr01	1_17086538		17086538	MST1P9	0.930992	0.620571
chr07	7_57075827	rs1717920	57075827		0.930992	0.620571
chr15	15_21126477		21126477		0.930992	0.620571
chr01	1_121466928		121466928		0.930446	0.616174
chr22	22_21576361		21576361	GGT2,TOP3B	0.930446	0.616174
chr01	1_149553054		149553054	PPIAL4C	0.930442	0.60354
chr03	3_68742802	rs111885452	68742802		0.930442	0.60354
chr14	14_19577118		19577118	POTEG	0.930442	0.60354
chr16	16_28399782		28399782	EIF3CL	0.930442	0.60354
chr16	16_32803662		32803662		0.930442	0.60354
chr16	16_20461401		20461401		0.930442	0.60354
chr16	16_32783010		32783010		0.930442	0.60354
chr16	16_55830364		55830364		0.930442	0.60354
chr20	20_26052298		26052298	C20orf91	0.930442	0.60354
chr22	22_21707009		21707009	TOP3B	0.930442	0.60354
chr10	10_46548759		46548759		0.930303	0.612624
chr13	13_37854884	rs112404881	37854884		0.930303	0.612624
chr04	4_135126816	rs6829106	135126816		0.930157	0.61187
chr01	1_149613160	rs12025323	149613160		0.930119	0.605174
chr22	22_21898222		21898222	TOP3B	0.930119	0.605174
chr02	2_211923773	rs796216	211923773		0.929959	0.603664
chr17	17_19015826		19015826		0.929959	0.603664
chr19	19_7345261		7345261		0.929959	0.603664
chr01	1_144592210		144592210		0.929883	0.600485
chr14	14_106341805	rs2753516	106341805		0.929883	0.600485
chr01	1_248703235		248703235		0.929779	0.601239
chr01	1_17068106		17068106		0.929779	0.601239
chr01	1_16994943		16994943		0.929779	0.601239
chr01	1_149009513		149009513		0.929779	0.601239
chr03	3_75684161	rs115600479	75684161		0.929779	0.601239
chr03	3_75690856	rs115633760	75690856		0.929779	0.601239
chr14	14_19679525		19679525	AL589743.5,AL589743.2	0.929779	0.601239
chr16	16_22482789		22482789	AC130466.1,RP11-368J21.1,AC106788.2	0.929779	0.601239
chr16	16_22490129		22490129	AC130466.1,RP11-368J21.1	0.929779	0.601239
chr16	16_20457406		20457406		0.929779	0.601239
chr16	16_18507018		18507018		0.929779	0.601239
chr17	17_36295544		36295544		0.929779	0.601239
chr22	22_21501959		21501959	TOP3B	0.929779	0.601239
chr22	22_21743221		21743221	TOP3B,RIMBP3B	0.929779	0.601239
chr15	15_28816389		28816389		0.929598	0.609242
chr22	22_16067719		16067719		0.929598	0.609242
chr04	4_132669511		132669511		0.929443	0.607025
chr06	6_100271924		100271924		0.929443	0.607025
chr14	14_106085082		106085082		0.929443	0.607025
chr15	15_23608794		23608794	AC100756.2	0.929215	0.599342
chr01	1_13036141		13036141	PRAMEF6,RP11-450I1.1,PRAMEF22	0.929115	0.600419
chr01	1_13327975		13327975		0.929115	0.600419
chr12	12_86606629	rs2452809	86606629	MGAT4C	0.929115	0.600419
chr15	15_28652037		28652037		0.929115	0.600419
chr16	16_32776668		32776668		0.929115	0.600419
chr01	1_16375063	rs1889789	16375063	CLCNKB	0.927493	0.623566
chr07	7_136464999		136464999		0.927493	0.623566
chr21	21_14534993		14534993		0.927493	0.623566
chr03	3_76262068	rs62267413	76262068	ROBO2	0.926804	0.612511
chr03	3_75771350	rs114613825	75771350		0.926804	0.612511
chr14	14_106051501	rs55701312	106051501		0.926804	0.612511
chr01	1_247536773	rs12143537	247536773		0.926123	0.616973
chr03	3_102939585	rs6776276	102939585		0.926123	0.616973
chr09	9_38897399		38897399		0.926123	0.616973
chr01	1_108935182		108935182	RP11-242D10.1,NBPF5,NBPF6	0.926117	0.598806
chr01	1_16995358		16995358		0.926117	0.598806
chr01	1_16992074		16992074		0.926117	0.598806
chr03	3_75702890	rs114262051	75702890		0.926117	0.598806
chr03	3_75725277	rs115070425	75725277		0.926117	0.598806
chr03	3_75697973		75697973		0.926117	0.598806
chr07	7_143318600		143318600	FAM115C	0.926117	0.598806
chr07	7_63006835		63006835		0.926117	0.598806
chr14	14_68603267	rs28429624	68603267		0.926117	0.598806
chr15	15_82974486		82974486	AC126339.5	0.926117	0.598806
chr15	15_28679663		28679663		0.926117	0.598806
chr20	20_25764879		25764879	AL390198.1,FAM182B	0.926117	0.598806
chr20	20_26049194		26049194	C20orf91	0.926117	0.598806
chr22	22_20623491		20623491		0.926117	0.598806
chr01	1_145986303		145986303		0.925942	0.605338
chr01	1_121390955		121390955		0.925942	0.605338
chr09	9_82845318		82845318		0.925601	0.595321
chr12	12_43927778	rs275385	43927778		0.925601	0.595321
chr01	1_17072872		17072872		0.925464	0.596411
chr03	3_68739749	rs6770104	68739749		0.925464	0.596411
chr03	3_75715423	rs114599545	75715423		0.925464	0.596411
chr03	3_68741776		68741776		0.925464	0.596411
chr09	9_42453308		42453308	RP11-146D12.5	0.925464	0.596411
chr16	16_18664553		18664553		0.925464	0.596411
chr17	17_36293864		36293864	TBC1D3F	0.925464	0.596411
chr22	22_21707617		21707617	TOP3B	0.925464	0.596411
chr22	22_21471638		21471638	TOP3B,AP000550.1,AP000550.2,KB-1592A4.1	0.925464	0.596411
chr01	1_149576385		149576385	RP11-277L2.1	0.925422	0.608889
chr17	17_77597168		77597168		0.925422	0.608889
chr01	1_147519594		147519594		0.925269	0.608054
chr01	1_13328412	rs28514328	13328412	PRAMEF3	0.925042	0.599426
chr09	9_46380927		46380927		0.925042	0.599426
chr01	1_16998585		16998585		0.924811	0.595488
chr01	1_146014675		146014675	RP11-94I2.3	0.924542	0.603024
chr01	1_142864595		142864595		0.924542	0.603024
chr03	3_157817435	rs62288262	157817435	SHOX2	0.924542	0.603024
chr17	17_77606378		77606378		0.924542	0.603024
chr01	1_142828914		142828914		0.924283	0.597087
chr20	20_44256101	rs78183613	44256101	WFDC9	0.924283	0.597087
chr09	9_40214184		40214184		0.922636	0.620092
chr01	1_13133785		13133785		0.92249	0.613443
chr18	18_13691876		13691876	C18orf19	0.92249	0.613443
chr01	1_121099935		121099935		0.921935	0.608919
chr11	11_130954243	rs76857832	130954243		0.921935	0.608919
chr03	3_192880560		192880560	RP11-143P4.1	0.921782	0.594166
chr06	6_31796780		31796780	HSPA1A	0.921782	0.594166
chr16	16_32705758		32705758		0.921782	0.594166
chr16	16_20505047		20505047		0.921782	0.594166
chr16	16_55834469		55834469		0.921782	0.594166
chr01	1_145616274		145616274	RNF115	0.92114	0.591683
chr01	1_17068380		17068380		0.92114	0.591683
chr03	3_75693196		75693196		0.92114	0.591683
chr03	3_75684212		75684212		0.92114	0.591683
chr09	9_41854479		41854479		0.92114	0.591683
chr09	9_42024169		42024169		0.92114	0.591683
chr14	14_68603392	rs113950154	68603392		0.92114	0.591683
chr20	20_26047918		26047918	C20orf91	0.92114	0.591683
chr16	16_22498592		22498592	AC130466.1,RP11-368J21.1	0.92114	0.591683
chr16	16_22500561		22500561	AC130466.1,RP11-368J21.1	0.92114	0.591683
chr01	1_149521391		149521391		0.921114	0.590258
chr01	1_13379394		13379394	RP11-219C24.1	0.921055	0.601527
chr04	4_15285218	rs28821584	15285218		0.921055	0.601527
chr12	12_130286833	rs10847950	130286833	TMEM132D	0.921055	0.601527
chr20	20_23574491		23574491		0.921055	0.601527
chr12	12_33423760	rs7399340	33423760		0.920889	0.599125
chr20	20_3038152		3038152		0.920889	0.599125
chr06	6_100271922		100271922		0.920791	0.59387
chr09	9_45106774		45106774		0.920791	0.59387
chr16	16_16805573		16805573		0.920791	0.59387
chr07	7_87895414	rs43127	87895414		0.920661	0.590667
chr11	11_81866998	rs1151229	81866998		0.920661	0.590667
chr09	9_88722436	rs28435224	88722436		0.920609	0.592709
chr01	1_16991254		16991254		0.920497	0.590666
chr03	3_68740605	rs58904856	68740605		0.920497	0.590666
chr22	22_18742213		18742213	AC008132.1	0.920497	0.590666
chr01	1_1391597	rs71628970	1391597		0.920309	0.597066
chr12	12_80865404	rs4272839	80865404	PTPRQ	0.920309	0.597066
chr14	14_106350569	rs2516978	106350569		0.920309	0.597066
chr09	9_69589797		69589797		0.920134	0.595321
chr03	3_51012302	rs79464389	51012302		0.920011	0.593573
chr20	20_25995873		25995873		0.920011	0.593573
chr01	1_145986407		145986407		0.918304	0.605395
chr04	4_104459938	rs76660886	104459938		0.918304	0.605395
chr22	22_21753794		21753794	TOP3B	0.918304	0.605395
chr22	22_43549609	rs12185873	43549609	TSPO	0.917785	0.618378
chr05	5_79598002	rs9764434	79598002		0.916914	0.601646
chr15	15_88876141	rs11073774	88876141		0.916914	0.601646
chr22	22_47002177		47002177	GRAMD4	0.916914	0.601646
chr01	1_144454819		144454819		0.916804	0.587049
chr16	16_22482718		22482718	AC130466.1,RP11-368J21.1,AC106788.2	0.916804	0.587049
chr21	21_9533227		9533227		0.916804	0.587049
chr07	7_42911434		42911434		0.91675	0.600668
chr01	1_145986301		145986301		0.916658	0.593174
chr22	22_21664029		21664029	TOP3B,KB-1183D5.6	0.916658	0.593174
chr03	3_192879296		192879296	RP11-143P4.1	0.916584	0.591122
chr09	9_67643447		67643447		0.916584	0.591122
chr20	20_26049674		26049674	C20orf91	0.916584	0.591122
chr09	9_34219742		34219742	UBAP1	0.916175	0.597802
chr07	7_143493169		143493169	AC099548.1,RP11-61L23.1	0.916173	0.585944
chr16	16_20589131		20589131		0.916173	0.585944
chr16	16_16824518		16824518		0.916173	0.585944
chr22	22_21468323		21468323	TOP3B,AP000550.1,AP000550.2	0.916173	0.585944
chr01	1_148860262	rs161591	148860262		0.916165	0.585366
chr07	7_144020304		144020304	RP4-798C17.1,OR2A20P	0.916002	0.595321
chr08	8_56823649	rs56399348	56823649	LYN	0.916002	0.595321
chr09	9_100559336	rs9696968	100559336		0.916002	0.595321
chr19	19_55357022	rs12461104	55357022	KIR2DS4	0.916002	0.595321
chr01	1_143711396		143711396	BX284650.1,BX284650.6	0.915883	0.589771
chr17	17_502303	rs8069258	502303	VPS53	0.915883	0.589771
chr18	18_46607003	rs9675555	46607003	DYM	0.915883	0.589771
chr18	18_2116389	rs9948306	2116389		0.915883	0.589771
chr09	9_44338733		44338733		0.91573	0.588417
chr01	1_149613139	rs12025300	149613139		0.915694	0.588484
chr01	1_144466480		144466480	AL592284.2	0.915694	0.588484
chr01	1_248673275		248673275		0.915694	0.588484
chr03	3_75688160	rs116365032	75688160		0.915694	0.588484
chr03	3_13910109		13910109	WNT7A	0.915694	0.588484
chr06	6_7945590		7945590	MUTED	0.915694	0.588484
chr10	10_52540532	rs4935005	52540532		0.915694	0.588484
chr21	21_46390422	rs2225436	46390422	C21orf70	0.915694	0.588484
chr09	9_67078271		67078271		0.915528	0.585637
chr01	1_12972740		12972740	RP11-450I1.1	0.915234	0.591331
chr16	16_16445303		16445303		0.915234	0.591331
chr16	16_75910021	rs62051626	75910021		0.914166	0.614991
chr15	15_56280596	rs12914461	56280596	NEDD4	0.913285	0.598127
chr09	9_45126444		45126444		0.912784	0.608264
chr01	1_12953166		12953166	RP11-450I1.1,PRAMEF10	0.912226	0.586624
chr05	5_10761500	rs3102159	10761500	DAP	0.912226	0.586624
chr13	13_85914979	rs34446446	85914979		0.912059	0.584049
chr22	22_18909505	rs117889269	18909505	PRODH	0.912059	0.584049
chr01	1_143946129		143946129	SRGAP2P2	0.911853	0.580555
chr01	1_16998505		16998505		0.911838	0.581315
chr01	1_149591554		149591554	RP11-277L2.1,RP11-353N4.2	0.911608	0.584008
chr16	16_19263838		19263838	SYT17	0.911608	0.584008
chr16	16_20503851		20503851		0.911608	0.584008
chr16	16_8826690	rs76969472	8826690	ABAT	0.911424	0.584977
chr01	1_16998539		16998539		0.911226	0.580724
chr12	12_7349557		7349557	PEX5	0.911123	0.591601
chr14	14_19686410		19686410	AL589743.1,AL589743.2	0.911123	0.591601
chr01	1_147558427		147558427	XXyac-YX155B6.4	0.910984	0.585787
chr01	1_149695343		149695343	RP11-353N4.5	0.910984	0.585787
chr14	14_106343845	rs2093214	106343845		0.910984	0.585787
chr01	1_16880225		16880225		0.910787	0.58439
chr06	6_94542095	rs9354048	94542095		0.910787	0.58439
chr01	1_143916177		143916177	SRGAP2P2	0.910597	0.58339
chr06	6_64190847	rs9449353	64190847		0.910597	0.58339
chr01	1_145986361		145986361		0.909326	0.611657
chr04	4_9237044		9237044	AC108519.1,AC108519.5	0.909326	0.611657
chr15	15_22709020		22709020	AC116165.2	0.909326	0.611657
chr02	2_211923729	rs796214	211923729		0.909167	0.604883
chr09	9_97079240		97079240	FAM22F	0.909167	0.604883
chr18	18_65598752	rs2318992	65598752		0.908598	0.600225
chr20	20_46464449		46464449		0.908598	0.600225
chr04	4_64714802		64714802		0.908429	0.594672
chr09	9_861949		861949	DMRT1	0.908429	0.594672
chr13	13_22595806	rs12560806	22595806		0.908429	0.594672
chr18	18_5949754	rs583282	5949754		0.908429	0.594672
chr14	14_19558009		19558009	POTEG	0.908145	0.576103
chr01	1_149616891		149616891	RP11-277L2.1	0.907856	0.582206
chr09	9_67652771		67652771		0.907856	0.582206
chr02	2_89558358		89558358	AC096579.3	0.907489	0.587959
chr09	9_136692972		136692972	VAV2	0.907336	0.581907
chr01	1_860778	rs61338526	860778	SAMD11	0.90725	0.579517
chr01	1_149586451		149586451	RP11-277L2.1	0.90725	0.579517
chr01	1_143944433		143944433	SRGAP2P2	0.90725	0.579517
chr22	22_21470251		21470251	TOP3B,AP000550.1,AP000550.2,KB-1592A4.1	0.90725	0.579517
chr01	1_149613133	rs12022569	149613133		0.907144	0.579834
chr01	1_13413621		13413621	RP11-219C24.3	0.907144	0.579834
chr01	1_13354685		13354685		0.907144	0.579834
chr05	5_17622067	rs1849835	17622067		0.907144	0.579834
chr07	7_153026573	rs7793653	153026573		0.907144	0.579834
chr13	13_41530074		41530074	ELF1	0.907144	0.579834
chr18	18_10627971	rs79359182	10627971		0.906929	0.579028
chr03	3_122389364	rs790121	122389364		0.906893	0.585662
chr10	10_110268934	rs7917712	110268934		0.906893	0.585662
chr15	15_85812787		85812787		0.9067	0.583652
chr09	9_43057780		43057780		0.906643	0.578279
chr14	14_106053409	rs11628783	106053409		0.906517	0.580888
chr14	14_106077116		106077116		0.906296	0.578481
chr03	3_186591095		186591095		0.905889	0.580412
chr07	7_48904640		48904640		0.905889	0.580412
chr15	15_30853485		30853485		0.905716	0.608375
chr01	1_98977914	rs10875161	98977914		0.904983	0.59685
chr05	5_33951693	rs16891982	33951693	SLC45A2	0.904983	0.59685
chr12	12_132880600		132880600	GALNT9	0.904983	0.59685
chr02	2_87957989		87957989		0.904328	0.601556
chr04	4_84104006	rs62303463	84104006		0.904328	0.601556
chr21	21_21660829	rs28499008	21660829		0.904328	0.601556
chr13	13_19191139		19191139		0.904046	0.58707
chr11	11_45984220		45984220	PHF21A	0.903581	0.592966
chr01	1_12972340		12972340	RP11-450I1.1	0.903197	0.571229
chr07	7_459845		459845		0.902953	0.573071
chr08	8_7156425		7156425		0.902953	0.573071
chr04	4_36376772	rs2134007	36376772		0.902881	0.575104
chr03	3_75620575	rs116120291	75620575		0.902629	0.574125
chr04	4_72917729		72917729	NPFFR2	0.902629	0.574125
chr10	10_84099		84099		0.902629	0.574125
chr14	14_26336358		26336358		0.902623	0.58439
chr01	1_12972201		12972201	RP11-450I1.1	0.902592	0.571216
chr20	20_48538720	rs8115405	48538720		0.902592	0.571216
chr01	1_149667408		149667408		0.902451	0.57812
chr01	1_47540649		47540649	CYP4Z1,RP11-184J23.1	0.902285	0.573793
chr03	3_75679455	rs114573165	75679455		0.902285	0.573793
chr07	7_144053741		144053741	ARHGEF5	0.902285	0.573793
chr09	9_136974947	rs10993941	136974947		0.902285	0.573793
chr01	1_149613126	rs58797331	149613126		0.902016	0.574819
chr01	1_144315211		144315211	BX248398.1	0.902016	0.574819
chr13	13_73279138	rs7400289	73279138		0.901822	0.579944
chr20	20_62805519		62805519	MYT1	0.901822	0.579944
chr22	22_38182999	rs5756817	38182999		0.901822	0.579944
chr01	1_243139272	rs12034107	243139272		0.90162	0.576914
chr01	1_146020523		146020523	RP11-94I2.3	0.90162	0.576914
chr09	9_41240746		41240746		0.90162	0.576914
chr02	2_127677110	rs115291968	127677110		0.900887	0.60514
chr05	5_177233686		177233686		0.900887	0.60514
chr12	12_78085136	rs2463409	78085136		0.90072	0.598279
chr04	4_167212071	rs13101751	167212071		0.900144	0.593529
chr06	6_120959000	rs7770687	120959000		0.900144	0.593529
chr16	16_30831793	rs76242002	30831793		0.900144	0.593529
